# Supplementary material for: Comorbidity and quality of life in obesity–a comparative study with the general population in Gothenburg, Sweden
Source: PLoS One. 2022 Oct 4;17(10):e0273553. doi: 10.1371/journal.pone.0273553 (PMC9531784; doi:10.1371/journal.pone.0273553)
Supplement: S1 File — (XLSX) [file pone.0273553.s002.xlsx]

## Sheet: BASUN_delarbete1.1
Studiegrupp	BASUNIDnr	Gender	Age	BMI	Cat40BMI	CatBMI	Sambogift	Schoolyears	CompletedSecSchool	Employment	Smoking	SmokingCat	PF	RP	BP	GH	VT	SF	RE	MH	PCS	MCS	SRHVAS	SGPAL	CatSGPAL	NumberofMeds	A10Diabetes	C0Antihypertensiva	C10Lipidsänkande	H03Levaxin	N02analgetika	N05neuroleptikaSedativa	N06antidepressiva	PGlukos	SHDL	SLDL
1	0007	2	54	34	1	1	1	12	1	1			65	0	23	55	60	50	67	92	36	67	70	2	2	8	1	0	1	0	1	0	0	11.7	1	2.6
1	0027	1	18	33.3	1	1	0	9	0																	0	0	0	0	0	0	0	0	4.8
1	0033	1	69	34.5	1	1	1	12	1	2			95	100	100	75	60	100	100	80	93	85	95			0	0	0	0	0	0	0	0	6.9
1	0083	2	50	34.5	1	1	0	12	1	5			90	100	23	85	35	100	100	68	75	76	70	2	2	2	0	0	0	0	0	0	0	6.2	1.8	2.3
1	0107	2	38	34.2	1	1	1	9	0	1			15	0	0	25	20	0	0	32	10	13	25	1	1	6	0	0	0	0	1	0	0	6.8	1.1	3.4
1	0145	1	44	32.8	1	1	1	12	1	1	2	0	95	100	68	80	80	100	100	88	86	92	70	2	2	1	0	0	0	0	0	0	0	5.6
1	0166	2	54	34.1	1	1	1	14	1	1	2	0	80	75	100	60	80	100	100	92	79	93	89	2	2	3	1	0	1	0	0	0	0	7.4	1.4	2.7
1	0172	2	39	32.8	1	1	1	14	1	1	2	0	90	100	100	20	50	75	100	68	78	73	50	1	1	2	0	0	0	0	0	0	1	4.9	1.6	3.1
1	0207	2	50	31.6	1	1	1	11	0	5	3	0	20	0	0	25	50	0	0	40	11	23	30	1	1	10	1	1	0	0	0	0	1	8.9
1	0228	2	20	34.9	1	1	0	12	1	1	3	0	25	100	100	60	70	38	100	76	71	71	38	1	1	0	0	0	0	0	0	0	0	5.7	1.3	2.7
1	0246	1	53	33.4	1	1	0	14	1	2	2	0	70	75	90	50	85	100	100	84	71	92	65	1	1	7	0	1	0	1	0	0	1	4.8
1	0330		25	34.6	1	1	0	14	1	5	2	0														4	0	0	0	1	0	0	1	5.1	1.4	2.1
1	0473	2	43	34.8	1	1																				0	0	0	0	0	0	0	0	5.9	1.8	2
1	0534	1	44	34.8	1	1																				0	0	0	0	0	0	0	0	6.8
1	0618	2	28	34.3	1	1	1	12	1	1	2	0	100	100	70	50	25	25	0	40	80	23	60	2	2	1	0	0	0	0	1	0	0	5.2	0.97	2.6
1	0663	2	62	34.8	1	1	0	11	0	1	2	0	50	25	100	65	55	63	100	72	60	73	75	2	2	4	0	1	0	0	0	0	0	5.9	1.4	4.2
1	0699	2	41	34.4	1	1	1	12	1	1	1	1	90	75	58	50	40	63	0	36	68	35	55	1	1	0	0	0	0	0	0	0	0	5.4	1	3.4
1	0735	2	70	34.6	1	1	1	12	1	2	3	0	45	0	23	15	30	38	33	52	21	38	40	1	1	7	1	1	1	0	0	0	0	8.7	1.3	2.6
1	0751	2	64	34.6	1	1		9	0	5	3	0	83	0	45	35	25	75	0	52	41	38	70	2	2	0	0	0	0	0	0	0	0	6.1	1.1	1.9
1	0754	2	41	34.9	1	1	1	12	1	1	3	0	75	100	68	75	30	100	100	72	80	76	80			2	0	0	0	0	0	0	0	6.8	1.5	2.6
1	0840	2	52	31.6	1	1	1	11	0	1	3	0	65	0	35	60	45	38	0	52	40	34	25	3	3	1	0	0	0	0	0	0	0	5	1.9	5
1	0889	2	50	34.7	1	1	1	14	1	4	3	0	80	100	33	70	60	88	33	72	71	63	60	2	2	2	0	0	0	1	0	0	0	5.4	1.8	3.4
1	0900	2	69	34.9	1	1	0	14	1	2	3	0	90	100	90	55	80	100	100	88	84	92	75	2	2	5	0	1	1	0	0	0	0	7.1	1	1.7
1	0951	2	56	34.8	1	1	1	11	0	1	3	0	90	100	100	85	65	100	100	88	94	88	75	2	2	6	1	1	1	0	0	0	0	11.6	1	3.2
1	1072	2	50	34.8	1	1	1	14	1	1	3	0	55	50	58	35	45	88	100	64	50	74	55	2	2	5	1	1	1	0	0	0	0	10.1	1.04	1.3
1	0002	2	25	36.8	1	2	0	12	1	4			50	0	45	30	45	38	0	40	31	31	50	1	1	6	0	0	0	0	0	1	1	4.9	1.6	2.9
1	0004	2	50	36.9	1	2	1	14	1	4			60	25	23	30	10	38	67	100	35	54	30	2	2	2	0	0	0	0	1	0	0	6	1.8	1.9
1	0006	2	24	39.3	1	2																				0	0	0	0	0	0	0	0	5.7	1.4	3
1	0011	2	56	39.7	1	2	1	14	1	1			95	100	68	80	70	100	100	64	86	84	75	1	1	2	0	0	0	0	0	0	0	6	1.1	2.6
1	0014	2	53	36.8	1	2	1			1			35	50	45	60	50	88	100	88	48	82	60	2	2	1	0	0	0	0	0	0	0	5.8	1	4
1	0016	1	67	37.3	1	2	1	9	0	3			75	100	55	60	85	100	100	100	73	96	75	2	2	8	1	1	0	0	1	0	0	9.9
1	0018	2	25	38.7	1	2	1	12	1	1			45	0	23	20	25	25	33	52	22	34	35	1	1	0	0	0	0	0	0	0	0	5.4	1.5	3.8
1	0019	1	54	36.8	1	2							70	100	58	60	70	100	67	88	72	81	70	2	2	5	1	1	1	0	0	0	0	7.6
1	0024	2	32	36.7	1	2	1	14	1	1			75	25	100	60	35	50	33	60	65	45	70	1	1	0	0	0	0	0	0	0	0	5.2	1.4	2.8
1	0025	2	54	38.9	1	2							20	0	45	50	35	63	0	68	29	42	50	2	2	0	0	0	0	0	0	0	0	10.4	1.2	5.5
1	0028	1	34	38.5	1	2	1	14	1	1			75	100	80	60	75	75	100	76	79	82	65	1	1	0	0	0	0	0	0	0	0	6.6
1	0030	2	46	36.2	1	2	1	14	1	1			75	0	45	75	55	63	100	88	49	77	80	2	2	0	0	0	0	0	0	0	0	5.2	1.5	4.3
1	0035	1	27	37.5	1	2																				0	0	0	0	0	0	0	0	5
1	0036	2	40	39.5	1	2	1	12	1	1			90	100	100	70	60	100	100	76	90	84	90	2	2	0	0	0	0	0	0	0	0	4.7	0.91	3.7
1	0042	1	57	36.6	1	2	0	12	1	5			61	0	23	25	50	88	100	84	27	81		2	2	0	0	0	0	0	0	0	0	6
1	0049	2	46	39.7	1	2							45	100	78	55	50	75	100	76	70	75	60	1	1	0	0	0	0	0	0	0	0	6.2	1.21	2.3
1	0050	2	36	37.3	1	2	1	9	0	5			25	0	0	20	20	25	33	44	11	31	35	2	2	1	1	0	0	0	0	0	0
1	0057	2	52	36.4	1	2	1	12	1	1			75	0	45	40	45	38	0	72	40	39	40	1	1	3	0	1	1	0	0	0	0	6.1	2	2.3
1	0060	2	45	35.2	1	2							100	0	78	60	45	88	0	52	60	46	45	2	2	0	0	0	0	0	0	0	0	5.6	1.1	3.7
1	0064	2	32	39.7	1	2	0	14	1	4			75	0	68	45	45	75	67	72	47	65	55	1	1	1	0	0	0	1	0	0	0	4.9	1	3.8
1	0068	1	22	39.6	1	2	1	12	1	1			80	100	88	55	60	75	100	92	81	82	20	2	2	3	0	0	0	0	0	0	0	5.5
1	0070	1	54	37.2	1	2	1	14	1	5			15	0	0	0	5	25	33	44	4	27	20	1	1	7	0	1	0	0	0	0	0	5.6
1	0071	2	33	36.8	1	2	1	14	1	1			85	100	80	55	35	75	67	50	80	57	50	1	1	4	0	0	0	0	1	1	1	5	1.8	3
1	0076	1	51	39.5	1	2	1	12	1	5																5	0	1	0	0	0	1	0	6.6
1	0078	1	53	39.7	1	2																				0	0	0	0	0	0	0	0	6.8
1	0081	1	21	38.2	1	2	0	12	1	4			90	50	100	35	20	38	0	50	69	27	57	2	2	2	0	0	0	0	0	0	1	5.4
1	0082	2	68	39.6	1	2	0	12	1	2			50	25	100	75	75	100	100	92	63	92	75	2	2	6	0	0	0	1	1	1	0	7.2	1.5	2.5
1	0086	1	75	35.2	1	2	0	9	0	2			17	0	23	75	40	75	0	80	29	49	60	2	2	9	1	1	1	0	0	0	0	8.4
1	0091	2	56	35	1	2	0	14	1	1			85	0	45	45	20	25	100	80	44	56	50	2	2	0	0	0	0	0	0	0	0	5.7	1.5	3.8
1	0093	1	50	39.8	1	2	1	12	1	1			80	25	45	50	40	38	100	76	50	64	40	1	1	5	0	1	0	0	0	0	0	6.5
1	0094	2	53	36.7	1	2	1	12	1	1			85	100	100	85	45	100	100	96	93	85	95	1	1	0	0	0	0	0	0	0	0	5.2	1.7	2.2
1	0097	2	31	39.7	1	2	1	12	1	1			55	100	58	30	45	50	100	80	61	69	40	1	1	2	0	0	0	1	0	0	1	5.8	1	3.8
1	0098	2	57	37.9	1	2		14	1				25	75	100	30	30	25	0	48	58	26	30	1	1	0	0	0	0	0	0	0	0	5.5	1.2	2.1
1	0115	1	72	39.8	1	2	1	14	1	1			15	25	33	90	95	38	100	88	41	80	90	1	1	6	0	1	0	0	0	1	1	5.8
1	0117	1	29	35.3	1	2	0	12	1	1			85	75	78	55	15	25	0	32	73	18	70	1	1	0	0	0	0	0	0	0	0	6.2
1	0125	1	60	35.6	1	2	1	12	1	1	2	0	45	25	90	94	60	100	67	100	64	82	80	1	1	12	1	1	1	0	0	0	0	5.6
1	0136	2	55	39.2	1	2	1			4			6	100	13	20	20	38	100	52	35	53	30	1	1	6	0	1	0	0	0	0	0	6.1	1.4	3.9
1	0137	2	41	38.6	1	2	1	12	1	1	1	1	60	0	33	40	25	25	67	44	33	40	45	1	1	1	0	0	0	0	0	0	0	6.4	1.3	4.1
1	0142	2	56	35.6	1	2	0	14	1																	8	1	1	1	0	0	0	1	6.6	2.4	2.9
1	0143	2	48	36.5	1	2		14	1	1	1	1	90	75	68	35	65	50	100	72	67	72	50	2	2	2	1	0	0	0	0	0	0	11.5
1	0157	2	45	39.5	1	2	1			1	1	1	85	50	45	10	20	38	0	44	48	26	40	2	2	8	0	1	0	0	0	1	1	6.5	1.1	3.7
1	0158	2	43	39.5	1	2	1	12	1	1	3	0	75	50	45	50	40	63	100	88	55	73	40	1	1	1	0	1	0	0	0	0	0	5.9	1.13	3.5
1	0167	2	29	36.8	1	2	1			1	1	1	60	50	58	45	45	75	67	56	53	61	70	2	2	0	0	0	0	0	0	0	0	5.4	1	2.2
1	0168	1	52	39.8	1	2							20	100	13	15	35	38	100	32	37	51	70	1	1	0	0	0	0	0	0	0	0	7.8
1	0174	1	56	38.9	1	2	0	9	0	5			40	50	45	25	45	38	0	64	40	37	50	1	1	8	0	1	0	0	0	0	0	11.9
1	0180	2	62	35.2	1	2	0	14	1	1			75	100	68	55	65	100	100	84	75	87	55	2	2	10	1	1	1	0	0	0	0	13.1	1.5	2.4
1	0182	2	57	36.7	1	2	0	14	1	5	2	0	60	0	23	15	27	13	0	4	25	11		1	1	2	0	1	1	0	0	0	0	5.3	1.4	3.4
1	0185	2	26	39.8	1	2	0	14	1	1	3	0	85	50	100	45	30	63	33	44	70	43	50	2	2	0	0	0	0	0	0	0	0	5.5	1.3	2.3
1	0186	2	70	35.5	1	2	1	11	0	2	3	0	11	0	23	35	15	25	0	48	17	22	70	1	1	5	0	1	1	0	1	0	1	5.7	1.5	2.5
1	0190	2	59	38.2	1	2	0	11	0	1	2	0	85	75	68	75	60	100	100	76	76	84	60	3	3	7	0	1	0	0	0	1	0	5.6	1.1	3.7
1	0195	2	20	39	1	2	0	12	1	1	3	0	65	50	45	55	20	50	67	36	54	43	65	2	2	0	0	0	0	0	0	0	0	5.8	1.2	3.5
1	0200	2	51	35.4	1	2																				0	0	0	0	0	0	0	0	6.1	1.1	2.4
1	0202	1	63	38.4	1	2	0	12	1	1	2	0	65	50	100	65	75	50	67	88	70	70	75	1	1	5	1	1	0	0	0	0	0	6.9
1	0204	2	76	37.3	1	2																				0	0	0	0	0	0	0	0	7	1.2	4.8
1	0206	1	46	39.6	1	2	1	11	0	1	2	0	55	75	68	50	35	63	67	56	62	55	55	2	2	2	0	1	0	0	0	0	0	6.4
1	0210	1	54	38.7	1	2	1	12	1	1	2	0	65	25	45	25	40	63	33	52	40	47	50	1	1	4	1	0	1	0	0	0	0	7.3
1	0212	2	45	39.8	1	2		14	1	1	3	0	70	100	70	85	45	100	100	96	81	85	50	2	2	5	0	1	0	0	1	0	0	6.1
1	0214	2	22	36	1	2	1	12	1	1	3	0	65	75	100	50	10	0	67	60	73	34	70	1	1	1	0	0	0	0	0	0	1	5.4
1	0215	2	28	37.2	1	2	1	12	1	1	3	0	33	0	33	65	70	25	0	64	33	40	45	2	2	4	0	0	0	0	0	0	1	6.8
1	0221	1	51	37.9	1	2	1	12	1	1	3	0	0	25	45	25	10	63	67	72	24	53	25	2	2	4	0	1	0	0	0	0	0	5.7
1	0225	2	46	38.7	1	2	0	11	0	1	1	1	35	50	35	25	45	38	33	48	36	41	75	2	2	5	1	1	1	0	0	0	1	10.7
1	0230	1	49	39.4	1	2	1	11	0	1	3	0	75	75	78	35	30	75	100	80	66	71	75	2	2	0	0	0	0	0	0	0	0	8.1
1	0231	2	45	39.3	1	2	1	14	1	1	3	0	95	100	58	75	25	75	100	84	82	71	55	2	2	0	0	0	0	0	0	0	0	5.6	1.4	3.4
1	0235	2	34	35.6	1	2																				0	0	0	0	0	0	0	0	5.5	1.2	3.8
1	0237	1	52	39.1	1	2	1	14	1	5	2	0	95	50	68	65	55	75	100	80	70	78	74	3	3	5	0	1	0	0	1	0	1	7.2
1	0239	2	33	38.5	1	2	0	14	1	4	3	0	90	0	45	45	45	63	100	64	45	68	60	3	3	3	0	0	0	1	0	0	1	5.5	1.3	3.5
1	0248	2	43	39.9	1	2	0	11	0		3	0	60	100	90	65	55	100	100	68	79	81	90	1	1	1	0	1	0	0	0	0	0	5.4	1	1.8
1	0250	2	38	36.4	1	2	0	11	0	1	3	0	50	75	45	45	45	88	100	76	54	77	65	2	2	3	0	0	0	0	1	0	1	6.7
1	0252	2	44	38	1	2	1	14	1	1	3	0	90	100	100	65	60	100	100	92	89	88	90	1	1	2	1	0	1	0	0	0	0	8.4
1	0256	2	42	35.1	1	2	1	9	0	5	2	0	45	0	13	5	0	0	0	0	16	0	20	1	1	3	0	0	0	1	1	0	0	6	1	3.2
1	0258	2	55	39.1	1	2	0	9	0	5	2	0	35	0	0	30	20	13	0	40	16	18	30	1	1	3	0	1	1	1	0	0	0	6.8	1.3	2.6
1	0261	2	20	38.9	1	2		12	1	4	3	0	80	100	100	60	55	63	33	52	85	51	40	1	1	0	0	0	0	0	0	0	0	5.3	1.1	2.4
1	0266	1	39	35.6	1	2		12	1	1	3	0	80	75	50	30	20	38	100	44	59	51	80	2	2	6	1	1	0	0	1	0	0
1	0267	2	50	35.9	1	2							55	0	55	20	35	25	0	28	33	22	40	2	2	0	0	0	0	0	0	0	0	6.2	1.2	4
1	0268	2	53	38.6	1	2	1			1	3	0	55	100	23	30	35	25	33	28	52	30	45	2	2	5	0	0	1	1	1	0	0	6.4	1.5	2.5
1	0270	2	45	38.6	1	2	1	11	0	1	3	0	55	100	23	45	50	63	100	72	56	71	40	2	2	2	0	0	0	0	0	0	0	6.4	0.92	2
1	0275	2	36	36.9	1	2																				0	0	0	0	0	0	0	0	5.2	1.2	4.8
1	0284	2	45	36.6	1	2	1	12	1	1	2	0											30	2	2	6	0	1	0	0	1	0	0	5.6	1.1	3
1	0285	2	47	35.3	1	2	1	12	1	1	2	0	100	50	80	30	65	88	100	84	65	84	85	2	2	1	0	0	0	1	0	0	0	5.8	1.9	2.9
1	0289	1	67	38.6	1	2	1	14	1	2	3	0	100	100	70	75	70	100	100	84	86	89	78	2	2	8	1	1	1	0	0	0	1	19.3
1	0290	2	37	36.4	1	2	1	14	1	1	3	0	100	100	80	25	30	88	100	76	76	74	30	1	1	5	0	1	0	0	0	0	0	7.9	1.1	3.5
1	0298	2	60	39.6	1	2	1	11	0	1	2	0	44	0	45	40	35	38	33	52	32	40	50	2	2	5	0	0	0	0	0	0	0	5.9
1	0299	2	51	39.6	1	2	1			1	3	0														3	0	1	1	1	0	0	0	5.7	2.2	2.7
1	0302	2	51	36.3	1	2	0	11	0	1	3	0	45	0	33	65	25	25	0	36	36	22	50	1	1	0	0	0	0	0	0	0	0	7.3
1	0303	2	45	37.8	1	2	1	9	0	1	2	0	80	100	45	60	70	100	100	84	71	89	60	1	1	4	1	1	1	0	0	0	0	7.3
1	0305	2	58	37.2	1	2	1	11	0	4	3	0	50	50	68	50	60	88	100	72	55	80	70	1	1	2	0	0	0	0	0	0	0	5.7	1.2	4.6
1	0306	1	40	39.8	1	2	1	11	0	5	1	1												2	2	2	0	0	0	0	1	0	0	5.7
1	0313	2	51	39.1	1	2	1	11	0	1	2	0	65	25	45	70	65	88	100	80	51	83	75	2	2	1	0	0	0	0	0	0	1	6.2
1	0314	1	43	39.6	1	2	0	14	1	1	3	0	100	100	100	80	65	100	100	84	95	87	75	3	3	2	0	1	0	0	0	0	0	6.3
1	0315	2	49	35.4	1	2	0	14	1	5	2	0	50	25	23	55	15	38	67	40	38	40	30	1	1	2	0	0	0	0	0	0	1	6.2	1.4	2.6
1	0316	2	51	36.8	1	2	1	11	0	5	3	0	40	0	45	10	25	38	0	28	24	23	30	2	2	5	0	1	0	0	1	0	1	7.6	0.94	2.8
1	0323	1	51	37.6	1	2	1	12	1	1	3	0	85	100	78	60	70	88	100	88	81	87	80	1	1	0	0	0	0	0	0	0	0	6.1
1	0324	2	42	39.4	1	2	1	11	0	5	3	0	95	100	80	75	30	38	100	56	88	56	75	2	2	3	1	0	0	0	0	0	1	5.4	0.93	1.8
1	0325	2	37	37.1	1	2	1	14	1	1	3	0	80	100	70	75	50	75	100	76	81	75	75	3	3	2	0	0	0	0	0	0	1	5.2	2.2	3.6
1	0332	1	55	36.3	1	2	1	14	1	1	3	0	100	100	100	65	80	100	100	88	91	92	75	1	1	3	1	1	1	0	0	0	0	19.3
1	0341	2	45	36.8	1	2	1	14	1	1	2	0	80	100	60	35	25	75	100	76	69	69	75	1	1	0	0	0	0	0	0	0	0	5.4	1.4	4.4
1	0352	2	60	37.6	1	2	1			5	3	0	50	0	23	30	40	13	100	44	26	49	40	2	2	4	1	1	1	1	0	0	0	6.1	0.95	2.7
1	0354	1	41	39.7	1	2	1	12	1	1	3	0	95	75	33	70	60	88	67	48	68	66	70	2	2	2	0	1	0	0	0	0	0	5.4
1	0359	2	43	36.7	1	2	1	12	1	1	3	0	50	50	45	55	40	75	67	68	50	63	40	2	2	8	0	1	0	1	1	0	0	5.2	1.4	2.5
1	0363	2	59	37.4	1	2	1	11	0	1	3	0	85	100	80	75	75	75	100	92	85	86	75	2	2	2	1	0	1	0	0	0	0	6.8	1.3	2.7
1	0365	2	47	36.9	1	2	1	9	0	5	3	0	20	0	0	20	5	0	0	4	10	2	10	2	2	5	0	0	0	0	1	0	0	5.2	1.1	5.2
1	0366	2	53	35.5	1	2							40	50		25			100		38	100	70	1	1	0	0	0	0	0	0	0	0	5.7	1.4	4.6
1	0372	2	53	38.5	1	2	1	9	0	5	3	0	60	0	33	40	30	63	33	56	33	46	50	2	2	3	0	1	0	0	1	0	0	7.3	1.7	5.3
1	0373	2	65	35.7	1	2	1	14	1	2	2	0	100	100	100	40	45	100	100	93	85	85	55	2	2	0	0	0	0	0	0	0	0	13.6	1.5	2.7
1	0374	2	27	38.9	1	2	1	12	1	5	2	0	40	25	45	20	30	63	33	56	33	46	60	4	3	3	0	1	0	0	0	0	1	5.4	1.5	3.4
1	0375	1	54	35.3	1	2	1	9	0	1	3	0	60	25	100	70	55	100	100	100	64	89	40	2	2	4	1	1	0	0	0	0	0	13.4
1	0376	2	38	37.3	1	2	1			1	2	0	100	100	58	65	55	100	100	80	81	84	45	2	2	0	0	0	0	0	0	0	0	5.2	1.6	3
1	0380	1	36	39.9	1	2							25	0	0	35	0	25	100	76	15	50	40	2	2	0	0	0	0	0	0	0	0	6.2
1	0383	1	57	35	1	2	1	9	0	1	1	1	85	100	70	70	45	100	67	76	81	72	45	2	2	0	0	0	0	0	0	0	0	5.7
1	0385	2	35	35.2	1	2	1	12	1	1			95	100	100	75	80	100	100	96	93	94	50	1	1	3	0	1	0	0	0	0	0	6.2	1.3	3
1	0386	2	27	39.4	1	2																				0	0	0	0	0	0	0	0	5.7	1.4	2.7
1	0389	2	51	39.1	1	2	1	12	1	1	3	0														3	0	0	0	0	1	0	0
1	0393	2	36	35.9	1	2	0	12	1	1	2	0														0	0	0	0	0	0	0	0	5.3	1.4	3.8
1	0395	1	41	36.8	1	2	1	11	0	1	2	0														0	0	0	0	0	0	0	0	5.7
1	0398	2	58	36.4	1	2	1	14	1	1	3	0	30	25	78	50	65	100	100	80	46	86	50	1	1	3	1	1	0	1	0	0	0	9.7	1.4	4.8
1	0399	2	50	39.7	1	2	1	11	0	2	3	0	45	0	23	60	30	50	33	68	32	45	40	1	1	4	0	1	0	0	0	0	1	7	1	4.4
1	0400	2	57	38.6	1	2	1	14	1	5	2	0	60	0	68	10	30	75	100	60	35	66	65	2	2	5	1	1	1	0	0	0	1	10.5	2	3.2
1	0405	1	60	35.8	1	2	1			1	3	0	95	50	78	50	65	100	100	80	68	86	80	2	2	7	1	1	1	0	0	0	0	11.9
1	0406	2	44	39.1	1	2	1	14	1	1	2	0	70	0	45	35	5	50	100	80	38	59	35	1	1	8	1	1	0	1	1	1	1	10.5
1	0410	1	61	39.8	1	2	0	9	0	5	1	1	50	0	33	5	50	50	33	76	22	52	37	2	2	15	1	1	0	0	1	0	1	8.7
1	0416	2	56	38.7	1	2	1	12	1	2	2	0	50	0	68	70	45	63	0	68	47	44	50	2	2	4	1	1	0	1	0	0	1	7.9	0.98	3.1
1	0418	1	64	35.8	1	2	1	12	1	2	2	0	63	25	68	40	25	38	33	36	49	33	30	2	2	5	0	1	1	0	0	0	1	6.2
1	0421	2	45	37.9	1	2	0	14	1	5	2	0	70	0	45	20	15	50	67	60	34	48	47	2	2	8	0	0	0	1	0	1	1	6.6	1.4	3.1
1	0422	2	74	36.4	1	2	0	9	0	2	2	0	45	75	20	45	35	63	100	72	46	68	50	1	1	1	0	0	0	0	0	1	0	5.8	1.9	2.6
1	0424	1	52	37.4	1	2	1	11	0	1	3	0	80	100	100	65	85	100	100	92	86	94	80	1	1	3	1	0	1	0	0	0	0	13.4
1	0426	1	59	38.1	1	2	1	11	0	1	3	0	90	75	68	45	60	100	100	68	70	82	60	2	2	8	0	1	1	0	0	0	0	7.7
1	0433	1	35	39.8	1	2	0	14	1	1	3	0	100	100	100	90	15	0	0	16	98	8	75	1	1	0	0	0	0	0	0	0	0	5
1	0437	2	50	36.2	1	2	1	14	1	1	2	0	80	100	78	35	45	100	100	92	73	84	55	1	1	4	0	0	0	1	1	0	1	5.3	1.3	3.6
1	0439	2	40	39.7	1	2	0	14	1	1	3	0	55	0	58	35	45	75	100	80	37	75	61	1	1	1	0	0	0	0	0	0	0	6.5
1	0441	2	19	39.1	1	2	0	12	1	1	2	0	75	0	78	35	40	50	33	64	47	47	30	1	1	0	0	0	0	0	0	0	0	6.1
1	0444	1	38	35.7	1	2	1	12	1	1	1	1	90	100	90	50	40	100	100	88	83	82	85	3	3	0	0	0	0	0	0	0	0	6.1
1	0447	2	43	35.5	1	2	1	9	0	1	3	0	10	25	13	70	5	100	67	20	30	48	75	1	1	0	0	0	0	0	0	0	0	6	1.1	4.5
1	0449	2	29	39.9	1	2	1	12	1	1	2	0	55	25	100	30	40	63	100	76	53	70	20	3	3	2	0	0	0	0	0	0	0	5.4	1.2	3.3
1	0450	1	58	35.6	1	2																				0	0	0	0	0	0	0	0	7.1
1	0451	2	25	35.2	1	2																				0	0	0	0	0	0	0	0	5.1	1.2	3.2
1	0452	2	32	39.6	1	2	1	12	1	5	2	0	20	0	23	20	30	13	33	40	16	29	35	2	2	3	0	0	0	0	0	1	1	6	1.9	4.4
1	0454	2	22	39.2	1	2	0	12	1	1	3	0	65	0	20	25	15	38	100	52	28	51	40	4	3	1	0	0	0	1	0	0	0	4.9	1.1	3.6
1	0459	1	61	38.6	1	2	1	9	0	5	2	0	25	25	0	75	30	38	33	84	31	46	75	2	2	11	0	1	0	0	1	0	0	6.1
1	0461	2	48	35.8	1	2	1	14	1	2	2	0	20	0	0	60	20	25	0	36	20	20	40	1	1	0	0	0	0	0	0	0	0	4.5	1.5	4.2
1	0464	1	35	37.8	1	2	0	12	1	4	3	0	75	75	23	50	25	25	0	24	56	19	35	1	1	7	0	0	0	0	0	1	1	5.5
1	0466	2	41	39	1	2	1	9	0	1																0	0	0	0	0	0	0	0	4.8	1.5	2.1
1	0467	1	67	39.6	1	2	1	11	0	2	3	0	55	0	23	70	60	63	100	88	37	78	55	2	2	7	1	1	1	0	0	0	0	7.8
1	0468	2	60	37.2	1	2	0	14	1	4	3	0	60	25	45	40	50	88	33	60	43	58	40	1	1	6	0	1	1	1	0	0	1	6.3	1.4	3.4
1	0471	1	37	37.7	1	2	1	14	1	1	3	0	65	75	90	60	50	75	100	76	73	75	50	2	2	0	0	0	0	0	0	0	0	6.5
1	0472	1	35	35.1	1	2	1	12	1	1	3	0	35	100	58	35	50	63	100	60	57	68	60	1	1	0	0	0	0	0	0	0	0	5.5
1	0477	2	23	39.6	1	2																				0	0	0	0	0	0	0	0	5.2	1	3.4
1	0479	2	69	37.1	1	2	0	14	1	2	3	0	15	100	80	50	60	88	100	56	61	76	70	3	3	5	0	1	0	1	1	0	0	5.7	2.2	3
1	0480	2	65	39	1	2	0	14	1	1	2	0	95	100	70	85	80	100	100	92	88	93	75	1	1	3	1	1	0	0	0	0	0	9.4	1.8	4.3
1	0482	2	72	35.5	1	2	1	11	0	2	2	0	55	0	45	75	90	100	100	96	44	97	65	2	2	2	0	1	0	0	1	0	0	6.1	1.8	3.8
1	0485	2	36	39.4	1	2	0	12	1	1	3	0	90	100	90	80	90	100	100	72	90	91	75	4	3	0	0	0	0	0	0	0	0	4.6	2.2	2.5
1	0489	2	43	39.4	1	2	1	9	0	1	3	0	30	0	23	20	5	25	100	64	18	49	29	2	2	4	0	0	1	0	1	0	0	6.3	1.7	3.3
1	0495	2	69	37.3	1	2							44	0		25			0		23	0	65	1	1	15	0	1	1	0	1	0	0	8.6	1.2	2.6
1	0497	1	61	36.3	1	2	1	11	0	1	3	0	50	25	45	35	50	75	100	84	39	77	70	2	2	12	1	1	1	0	0	0	0	7.5
1	0498	2	32	37.3	1	2	0	12	1	5	1	1	50	100	23	60	25	75	100	76	58	69	30	2	2	7	0	0	0	0	1	1	1		1.2	4.3
1	0500	1	62	35.7	1	2	1	14	1	2	2	0	90	100	78	80	65	100	100	96	87	90	80			2	0	1	0	0	0	0	0	5.8
1	0501	2	37	39.4	1	2	1	9	0	4	1	1	20	100	78	10	5	38	100	20	52	41	50	1	1	5	0	0	0	0	0	0	0	5.1	0.76	3.2
1	0505	2	41	36.2	1	2	1	12	1	2	2	0	40	25	23	30	5	63	100	64	30	58	20	1	1	11	1	1	1	0	1	0	1	10.4	0.9	2.8
1	0507	2	65	37.4	1	2	1	14	1	1	2	0	60	33	23	40	25	50	33	56	39	41	20	2	2	5	1	1	0	0	0	0	0	5.9	1.8	3.8
1	0508	2	78	37.9	1	2	1	9	0	2	3	0	15		65	50	25	100		100	43	75	70	1	1	0	0	0	0	0	0	0	0	18.4	1.9	3
1	0515	2	50	36.1	1	2	1	14	1	1	3	0	50	75	68	55	30	38	33	56	62	39	35	2	2	1	0	0	0	1	0	0	0	5.6	1.6	4.3
1	0516	2	46	37.3	1	2	1	14	1	1	2	0	90	75	78	60	65	100	67	96	76	82		3	3	0	0	0	0	0	0	0	0	5.3	1.8	2.8
1	0519	2	28	35.7	1	2																				0	0	0	0	0	0	0	0	5.4	1.1	2.6
1	0524	2	52	36.2	1	2	1	14	1	1	3	0	100	100	70	80	75	100	100	80	88	89	75	3	3	1	0	0	0	1	0	0	0	5.5	2.6	4.4
1	0528	2	50	37	1	2	1	14	1	1	2	0	70	25	45	60	35	88	0	56	50	45	55	1	1	1	0	0	0	0	0	0	1	6	1	4.1
1	0529	2	48	37.2	1	2	0	9	0	4	3	0	30	100	58	65	55	50	67	56	63	57	80	1	1	5	1	1	1	0	0	0	0	8.9	2.2	3.3
1	0533	1	39	39.5	1	2	0	12	1	5	2	0	85	100	80	35	30	63	33	56	75	46	35	2	2	7	1	0	0	0	0	1	1	6.8
1	0536	2	35	36.4	1	2																				0	0	0	0	0	0	0	0	5.3	0.79	3.1
1	0539	2	55	36.1	1	2	1	14	1	1	3	0	70	75	23	45	30	75	33	64	53	51	30	2	2	6	0	1	0	1	0	0	0	5.1	1.7	4.2
1	0541	1	57	38.6	1	2	0	11	0	1	3	0	70	0	23	45	20	50	33	52	35	39	30	2	2	7	1	1	1	0	0	0	0	15.5
1	0543	2	40	35.5	1	2																				0	0	0	0	0	0	0	0	5.1	1.1	3.1
1	0544	2	41	36.3	1	2	1	14	1	1	3	0	85	100	68	45	50	75	0	36	75	40	50	1	1	1	0	0	0	0	0	0	0	6.6	1	2.1
1	0545	2	40	39.2	1	2	1	9	0	5	3	0	15	0	23	15	0	25	0	32	13	14	15			8	0	0	0	1	1	1	1	5.6
1	0546	2	34	36.4	1	2				1	2	0	15	0	55	45	20	25	100	96	29	60	30	2	2	3	1	0	0	0	0	0	1	12.8
1	0547	2	53	39.6	1	2	0	14	1	1	2	0	35	0	33	15	20	75	100	76	21	68	50	2	2	13	1	1	0	0	1	0	1	16.6
1	0551	2	60	38.1	1	2	1	14	1	1	3	0	85	100	58	75	55	100	100	76	80	83	75	2	2	4	1	1	1	0	0	0	0	8.3	1.2	2.4
1	0553	2	62	39.5	1	2	1	12	1	2	3	0	35	0	0	0	40	0	100	56	9	49	13	1	1	0	0	0	0	0	0	0	0	6.2	1.1	3.7
1	0558	2	48	38.3	1	2	1	14	1	1	3	0	85	50	68	40	75	100	100	84	61	90	30	3	3	7	1	1	0	1	0	0	0	7.6	1	2.9
1	0561	2	59	36.6	1	2	1	11	0	1	3	0	100	50	100	70	70	88	67	76	80	75	75	3	3	8	0	1	1	1	0	1	1	5.2	1.8	2
1	0568	1	68	39.2	1	2	1	14	1	2	2	0	20		43	30	30	63		60	31	51	45	2	2	14	1	1	1	0	0	1	0	9.5
1	0572	1	50	38.2	1	2	1	9	0	2	3	0	60	25	25	44	30	25	33	60	39	37	50	2	2	2	0	0	0	0	1	0	0	6.6
1	0573	1	71	36.9	1	2	1	14	1	2	2	0	70	50	78	70	80	88	100	96	67	91	80	2	2	4	1	1	1	0	0	0	0	10.2
1	0577	1	60	35.3	1	2																				0	0	0	0	0	0	0	0	4.9
1	0580	2	51	39.7	1	2	1	11	0	2	3	0	10	100	68	60	90	100	100	96	60	97	70	1	1	6	0	1	0	0	1	0	0	6.3
1	0583	2	37	36.4	1	2	1	14	1	1	1	1	100	50	100	85	35	100	100	84	84	80	60	3	3	0	0	0	0	0	0	0	0	5	1.6	4.9
1	0584	2	41	35.4	1	2	1	11	0	1	3	0	50	25	100	95	5	50	100	96	68	63	80	2	2	4	0	0	0	1	0	0	0	5.9	1.2	3.9
1	0585	1	49	37.2	1	2	1	14	1	4	1	1	55	100	100	60	65	88	100	88	79	85	70	1	1	0	0	0	0	0	0	0	0	14.3
1	0588	2	36	38.1	1	2	1	12	1	5	2	0	90	75	68	35	45	75	67	72	67	65	70	1	1	3	1	0	0	0	0	0	1	15.8	0.97	1.9
1	0589	1	54	38.1	1	2	1	12	1	1	3	0	75	50	100	65	30	100	100	84	73	79	40			0	0	0	0	0	0	0	0	6.5
1	0591	2	57	36.9	1	2	1	12	1	5	2	0	25	0	23	25	15	13	0	32	18	15	30	1	1	3	1	1	0	0	0	0	0	9.1	1.2	3.3
1	0593	2	20	36.3	1	2				5	1	1	65	50	33	40	5	13	0	0	47	5	20	3	3	9	0	0	0	0	0	1	0	5.5
1	0594	2	55	35.9	1	2	1	12	1	5	2	0	30	0	45	30	25	25	0	32	26	21	40	1	1	5	0	0	0	0	0	0	1	5.6	1.5	3.5
1	0596	2	55	39.6	1	2	0	14	1	1	2	0	70	100	80	90	70	100	100	84	85	89	85	1	1	3	0	1	0	1	0	0	0	5.9	1.8	3.8
1	0598	2	36	39.6	1	2	1	12	1	5	3	0	50	50	45	20	10	63	0	32	41	26	25	2	2	3	0	1	0	0	0	0	1	6.9	1.1	3.1
1	0599	2	45	39.7	1	2	1	14	1	1	3	0	75	0	45	35	30	63	33	52	39	45	67	2	2	7	1	0	0	0	0	0	1	6.2	1.5	4.2
1	0600	2	47	36.4	1	2	1	11	0	5	3	0	80	0	23	35	50	100	100	80	35	83		2	2	7	0	0	0	0	1	0	0	5.7	1.4	3.2
1	0601	2	57	36.8	1	2	0	9	0	5	2	0	15	0	23	20	15	38	33	24	15	28	25	1	1	6	0	0	0	0	1	1	1	5.4	1.1	4
1	0604	2	48	37.6	1	2	0	14	1	1	3	0	70	50	45	45	40	50	67	60	53	54	70	2	2	0	0	0	0	0	0	0	0	5.6	1.5	3.4
1	0609	2	61	37.3	1	2	0	9	0	2	3	0	90	100	80	60	60	63	100	40	83	66	80	2	2	4	0	1	0	0	0	0	0	6.2	1.2	4
1	0610	2	21	37.8	1	2	1			4	2	0	45	25	33	30	40	50	33	52	33	44	55	2	2	0	0	0	0	0	0	0	0	5.9	0.84	3.2
1	0612	2	40	38.8	1	2	0	14	1	1	3	0	95	75	100	25	15	63	0	36	74	29	70	4	3	2	0	0	0	0	0	1	0	5.8	1.2	4.2
1	0614	2	34	39.3	1	2	1	12	1	5	3	0	40	0	23	20	15	13	0	32	21	15	50	2	2	6	0	0	0	1	1	1	1	5.2	1	4.7
1	0615	2	46	38.2	1	2	0	12	1	1	1	1	35	100	33	35	20	88	100	52	51	65	65	1	1	5	0	1	0	0	0	1	1	5.7	1.2	4.3
1	0617	2	56	37.2	1	2	1	11	0	1	3	0	35	100	45	50	50	63	100	64	58	69	40	2	2	9	0	1	0	1	1	1	0	5.1	1.4	3.9
1	0626	2	51	36.4	1	2	1	14	1	1	3	0	50	100	33	40	25	63	67	48	56	51	50	2	2	1	0	0	0	0	1	0	0	6.2	1.4	3.8
1	0628	1	52	36.8	1	2							40	0	68	60	35	50	33	68	42	47	50	2	2	0	0	0	0	0	0	0	0	7.7
1	0631	2	18	37.3	1	2																				0	0	0	0	0	0	0	0	4.9	1.1	4.8
1	0632	2	35	39.6	1	2	1	12	1	1	1	1	60	25	78	20	10	50	0	20	46	20	30	1	1	0	0	0	0	0	0	0	0	6	1	3
1	0633	2	58	35	1	2	0	11	0	1	3	0	75	0	68	40	45	88	67	72	46	68	65	2	2	2	1	1	0	0	0	0	0	15.8
1	0635	2	37	36.6	1	2	1	14	1	1	3	0	90	50	80	40	55	88	67	80	65	73	50	1	1	2	0	0	0	0	0	0	1	5.2	1.7	3.5
1	0637	2	31	37.2	1	2	0	9	0	4	2	0	33	0	88	60	30	75	0	8	45	28	80	2	2	0	0	0	0	0	0	0	0	5.8
1	0639	2	39	39.4	1	2	1	12	1	1	2	0	95	100	68	60	40	88	0	60	81	47	70	2	2	1	0	0	0	0	0	0	1	4.5	2.2	2.9
1	0640	2	64	38.4	1	2	1	9	0		3	0	65	0	58	25	10	25	0	24	37	15	35	2	2	4	1	1	0	0	0	0	1	9.2	1.9	3.1
1	0641	1	53	38.8	1	2	1	12	1	4	3	0	50	25	45	25	45	50	0	64	36	40	28	1	1	6	0	1	0	0	0	0	0
1	0642	2	72	36.8	1	2	1	12	1	2	3	0	25	0	45	15	40	63	100	68	21	68	50	1	1	16	0	1	0	0	1	0	0	7.4	2.1	5
1	0647	2	43	38.7	1	2	1	14	1	5	3	0	44	0	55	25	45	75	0	64	31	46	60	2	2	1	0	0	0	0	0	0	1	7	1.3	2.8
1	0649	1	65	37	1	2	1	11	0	2	3	0	85	75	68	75	75	100	100	88	76	91	70	2	2	1	0	1	0	0	0	0	0	6.3
1	0651	1	50	36.9	1	2	1	12	1	1	3	0	65	25	100	45	30	75	100	52	59	64	55	1	1	2	1	0	1	0	0	0	0	17.8
1	0655	2	65	38.2	1	2	0	14	1	1	1	1	75	50	70	55	10	13	67	24	63	29	35	1	1	5	0	1	0	1	0	1	0	5.7	1.1	3
1	0660	2	54	37.1	1	2	1	14	1	1	2	0	80	75	58	70	60	100	100	96	71	89	89	2	2	0	0	0	0	0	0	0	0	6	2.2	6.7
1	0662	2	55	39	1	2	1	14	1	1	3	0	55	0	45	50	25	25	0	20	38	18	35	2	2	2	0	1	0	0	0	0	0	6.7	1.3	4.2
1	0666	2	56	39.6	1	2	1	9	0	5	3	0	38	25	33	10	20	13	100	72	27	51	18	1	1	7	0	0	0	0	0	0	1	5.3	1.6	4.1
1	0670	1	39	39.5	1	2	1	14	1	1	2	0	80	50	45	55	50	63	33	60	58	52	50	3	3	0	0	0	0	0	0	0	0	6
1	0685	2	40	38.5	1	2	1	12	1	1	3	0	5	0	0	20	10	25	0	52	6	22	25	1	1	0	0	0	0	0	0	0	0	5.7	1.3	3.1
1	0686	2	27	39.7	1	2	1	12	1	4	3	0	95	100	100	55	80	38	100	76	88	74	80	3	3	0	0	0	0	0	0	0	0	5.9	1.4	3.3
1	0687	2	46	35.4	1	2	1	12	1	1	3	0	25	0	23	45	60	50	0	72	23	46	40			6	0	1	1	0	0	0	0	5.3	0.79	2.4
1	0688	2	34	38.3	1	2	1	9	0	5	2	0	35	0	10	25	5	38	67	56	18	42	30	2	2	1	0	0	0	0	0	0	1	6.3	1.1	3.9
1	0689	2	43	35.4	1	2	0	11	0	1	2	0	85	100	80	60	45	100	100	76	81	80	50	2	2	6	1	0	1	0	0	0	0	8.3
1	0693	2	69	38.3	1	2	0			2	2	0	40	0	45	80	45	25	33	44	41	37	50	1	1	3	0	1	0	1	0	0	1	5.3	1.3	4.3
1	0694	1	27	39.8	1	2	1	12	1	1	2	0	80	50	58	75	25	25	33	36	66	30	35	2	2	1	0	0	0	0	0	0	0	5.1
1	0695	1	56	39.1	1	2	1	11	0	1	3	0	30	25	33	25	5	0	0	28	28	8	20	1	1	8	1	1	1	0	0	0	1	9.6
1	0701	2	51	39.7	1	2	0	12	1		2	0	55	25	45	45	20	38	33	76	43	42	50	1	1	4	0	1	0	0	0	1	0	6.5	1.4	3.6
1	0702	1	35	35.9	1	2	1	12	1	1	2	0	75	75	58	50	40	50	0	64	65	39	40	2	2	2	1	0	1	0	0	0	0	11.6
1	0703	1	67	37.9	1	2	1	12	1	2	2	0	35	0	45	40	45	75	33	64	30	54	35	1	1	5	1	1	1	0	0	0	0	8.4
1	0704	2	46	39.8	1	2																				0	0	0	0	0	0	0	0	5.3	1.7	3.3
1	0709	2	47	39.4	1	2	0	14	1	1	3	0	80	0	33	35	25	38	100	76	37	60	40	2	2	4	0	1	0	0	0	0	1	5.2	1.7	4.9
1	0711	2	52	35.1	1	2	1	14	1	2	2	0	65	25	45	30	60	100	100	84	41	86	40	1	1	9	1	1	1	0	1	0	0	13.1	1.08	1.8
1	0714	2	35	39.5	1	2	0	12	1	1	3	0	80	25	68	65	65	88	100	76	60	82	70	1	1	0	0	0	0	0	0	0	0	7	1.5	4.6
1	0716	2	54	36.5	1	2	1	11	0	1	1	1	78	75	68	75	60	100	67	76	74	76	70	2	2	2	0	1	0	0	0	0	0	7	1.3	5.1
1	0717	2	54	38.2	1	2	0	12	1	5	3	0	0	0	58	45	30	50	0	36	26	29	40	1	1	9	1	1	1	1	0	0	1	10	1.7	2.1
1	0718	2	36	38.1	1	2	0	12	1	5	3	0	61	0	25	25	0	38	0	8	28	12	50	2	2	6	0	0	0	1	0	1	1	5.8	1.7	3.7
1	0720	2	48	39	1	2	0	14	1	2	2	0	33	0	23	30	25	63	0	12	22	25	35	2	2	2	0	1	0	0	0	0	0	4.8	1.7	2
1	0722	2	59	36.7	1	2	0	14	1	4	3	0	50	75	45	70	65	75	100	100	60	85	70	2	2	3	0	1	0	0	0	0	0	5	1.1	4.7
1	0726	2	57	36.3	1	2	1	14	1	1	2	0	95	100	80	40	85	100	100	84	79	92	75	1	1	1	0	1	0	0	0	0	0	6.6	1.8	3.4
1	0728	2	70	36.6	1	2	0	14	1	2	2	0	40	0	60	70	65	75	0	80	43	55	65	3	3	0	0	0	0	0	0	0	0	5.4	1.7	2.8
1	0729	2	59	37.9	1	2																				0	0	0	0	0	0	0	0	5.7	1.1	4.1
1	0730	1	70	39.1	1	2	0	14	1	2	2	0	35	0	23	55	65	88	100	76	28	82	80	1	1	13	1	1	1	0	1	0	0	8.7
1	0731	2	31	37.5	1	2	1	12	1	1	1	1	55	75	35	40	45	63	33	64	51	51	50	2	2	2	0	0	0	0	0	0	1	5.8	1.2	4.1
1	0733	2	55	39.9	1	2	1	9	0	5			45	0	55	60	15	38	100	60	40	53	80	1	1	3	0	0	0	0	0	0	1	6.3
1	0734	1	40	37.2	1	2	0			5	3	0	60	25	80	20	15	13	0	24	46	13	11	2	2	3	0	0	0	0	0	0	1	6.2
1	0737	2	69	37.9	1	2	1			2	2	0	67	75	100	65	55	75	100	72	77	76	75	2	2	0	0	0	0	0	0	0	0	7.3	1.7	2.3
1	0738	1	66	35.7	1	2																				0	0	0	0	0	0	0	0	6.1
1	0740	2	41	39.1	1	2	1	14	1	1	3	0	95	100	100	80	45	100	100	76	94	80	90	2	2	0	0	0	0	0	0	0	0	5.7	1.3	2.7
1	0741	2	28	39.1	1	2	1	14	1	1	3	0	95	100	100	75	55	75	100	76	93	77	80	2	2	0	0	0	0	0	0	0	0	6.2	1	2.9
1	0746	2	34	39.9	1	2	1	14	1	4	2	0	60	75	45	55	65	38	100	84	59	72	45	2	2	4	1	0	1	0	0	0	1
1	0752	1	51	39.1	1	2	0	12	1	1	3	0	95	25	68	35	20	63	67	64	56	54	60	1	1	4	1	1	0	0	0	0	0	10.2
1	0753	2	30	35.1	1	2	0	14	1	1	3	0	75	25	48	20	30	75	33	64	42	51	65	1	1	9	0	0	1	0	1	1	1	5.6	1.4	2.3
1	0756	1	21	36.5	1	2																				0	0	0	0	0	0	0	0	6.1
1	0757	2	41	35	1	2	1	12	1	1	2	0	100	100	45	20	50	100	67	92	66	77	40	3	3	3	1	1	0	0	0	0	0	11	1.15
1	0768	2	24	38.3	1	2																				0	0	0	0	0	0	0	0	4.8	1.1	3.2
1	0770	2	60	36.8	1	2	0	12	1	1			80	25	68	10	35	75	0	32	46	36	30	2	2	13	1	1	0	1	0	1	0	6.8	0.88	6.7
1	0775	2	36	38	1	2	0	14	1	1	3	0	65	75	58	0	20	50	33	36	50	35	20	1	1	5	0	0	0	0	0	0	0	5.5	1.2	2.6
1	0777	2	53	36.2	1	2	1	14	1	1	2	0	45	100	80	55	65	100	100	88	70	88	57	2	2	0	0	0	0	0	0	0	0	6.6	1.6	2.7
1	0791	2	42	37.8	1	2	1	12	1	5	2	0	55	0	33	50	30	38	33	52	35	38	60	1	1	3	1	0	0	0	0	0	0	14.2	0.98	4.3
1	0792	2	47	37.5	1	2	1	14	1	1	3	0	85	100	68	69	60	100	100	92	81	88	65	1	1	1	0	0	0	0	0	0	1	5.2	1.6	2.7
1	0795	2	41	37.3	1	2	1	14	1	1	3	0	90	75	68	35	50	75	33	68	67	57	50	2	2	5	1	1	1	0	0	0	1
1	0798	2	55	37.8	1	2	1	12	1	1	3	0	55	100	45	65	60	100	100	88	66	87	70	3	3	2	0	1	0	0	0	0	0	5.5	1.7	4.4
1	0799	2	63	38.9	1	2	1	9	0	5	3	0	35	75	45	25	25	50	100	32	45	52	50	1	1	10	0	1	0	1	1	1	1	5.6	2.3	4.7
1	0802	1	32	38.3	1	2	1	12	1	5	3	0	65	50	25	10	25	38	33	20	38	29	35	2	2	4	0	0	0	1	0	0	1	5.6
1	0803	2	41	36.4	1	2	1	14	1	5	3	0	75	0	45	20	5	25	0	48	35	20	40	2	2	4	0	0	0	1	1	0	1	5.4	1.4	3.6
1	0804	2	61	37.1	1	2	1	9	0	4	2	0	25	50	45	63	30	50	100	76	46	64	65	1	1	10	0	1	1	0	1	0	0	5.2
1	0815	1	46	38.1	1	2																				0	0	0	0	0	0	0	0	9.6
1	0817	1	58	37.9	1	2		9	0	4	3	0	40	50	65	25	40	38	0	64	45	36	40	1	1	0	0	0	0	0	0	0	0	5.6
1	0820	2	39	37.3	1	2	1	12	1	1			20	100	23	35	0	63	100	36	45	50	10	2	2	5	1	1	0	1	0	0	0	11.2	1.1	3.1
1	0823	1	68	38.6	1	2	1	9	0	2	2	0	50	100	90	55	5	100	100	76	74	70	70	2	2	6	1	1	0	0	0	0	0	10
1	0830	2	45	39.5	1	2	0	12	1	1	2	0	45	0	23	10	20	25	0	56	20	25	50	1	1	2	0	1	0	0	0	0	0	5.9
1	0834	2	35	38.2	1	2																				0	0	0	0	0	0	0	0	5.8	1.3	4.9
1	0838	2	26	35.4	1	2																				0	0	0	0	0	0	0	0	5.6	1.5	3.2
1	0842	2	35	37.5	1	2																				0	0	0	0	0	0	0	0	5.4	1.9	3.8
1	0848	2	30	35.1	1	2	1	12	1	1	3	0	80	100	100	20	40	88	100	92	75	80	65	2	2	1	0	0	1	0	0	0	0	5.3	1.6	2
1	0851	2	47	38.3	1	2		12	1	1	3	0	90	50	45	35	20	25	0	68	55	28	45	1	1	0	0	0	0	0	0	0	0	5.9	1.2	3.4
1	0852	2	39	37.8	1	2	1	14	1	1	3	0	45	75	33	25	45	100	100	84	45	82	65	1	1	3	0	0	0	0	0	0	0	5.4	1.56	3.8
1	0853	1	53	36.3	1	2	1	9	0	1	3	0	70	50	45	75	55	100	100	92	60	87	40	2	2	2	0	0	0	0	1	0	0	6.4
1	0855	2	51	39.1	1	2	1			5	1	1	30	75	23	5	40	75	100	68	33	71	50	1	1	5	1	1	0	0	0	0	1	7.9	1.3	3.8
1	0856	1	23	38.2	1	2																				0	0	0	0	0	0	0	0	5.8
1	0860	2	49	35.6	1	2	1	11	0	1	2	0	60	25	45	35	10	100	100	96	41	77	50	1	1	2	0	0	0	0	0	0	1	6.7	1.6	3.4
1	0862	2	59	37.5	1	2	0	14	1	2	3	0	67	100	20	55	60	63	100	85	61	77	70	3	3	7	0	0	0	0	1	0	0	5.7	1.9	2.4
1	0864	1	45	37.8	1	2	1	14	1	1	3	0	50	25	23	35	45	38	33	52	33	42	30	1	1	0	0	0	0	0	0	0	0	6.4
1	0871	2	28	37	1	2		14	1	1	3	0	10	0	0	0	0	0	0	0	3	0	10	1	1	2	1	0	0	1	0	0	0	8.3	0.82	4.5
1	0872	2	47	37	1	2	1	14	1	1	3	0	50	50	0	20	25	38	67	60	30	48	35	1	1	1	0	0	0	0	0	0	0	5.6	1.6	4.2
1	0873	2	36	39.9	1	2	1	11	0	1	1	1	70	50	60	60	55	75	67	80	60	69	70	1	1	8	0	0	0	0	1	0	0	5	1.3	3
1	0874	2	38	37.8	1	2	1	12	1	4	3	0	40	0	45	25	0	13	0	24	28	9	80	1	1	0	0	0	0	0	0	0	0	5.8	0.78	2.6
1	0877	2	33	37.4	1	2	1	12	1	1	3	0	35	0	58	40	25	0	100	68	33	48	10	2	2	0	0	0	0	0	0	0	0	7.2
1	0882	2	33	39.7	1	2	1	14	1	1	2	0	65	0	23	55	35	75	100	84	36	74	70	2	2	1	0	0	0	0	0	0	1	4.2	1.11	3.3
1	0883	2	48	37.7	1	2	0	11	0	1	3	0	45	0	20	55	55	75	100	80	30	78	60	1	1	1	0	1	0	0	0	0	0	6	1.11	2.6
1	0884	2	54	37	1	2	1	9	0	3	3	0	70	0	45	35	50	50	0	88	38	47	50	1	1	10	1	1	1	0	0	0	0	7.8	1.5	2.5
1	0887	2	42	38.9	1	2	1	14	1	1	3	0	35	50	23	35	30	50	100	52	36	58	50	1	1	0	0	0	0	0	0	0	0	5.7
1	0888	1	30	39.4	1	2	0			1	2	0	70	50	90	55	20	100	100	80	66	75	45	1	1	0	0	0	0	0	0	0	0	5.8
1	0896	2	32	36.3	1	2	1	11	0	5	3	0	30	0	0	0	30	0	67	76	8	43	20	3	3	6	0	0	0	0	1	1	0	5.3	1	2.9
1	0906	1	47	36.3	1	2	1	12	1	1	3	0	95	50	78	60	30	75	100	72	71	69	75	2	2	2	1	0	0	0	0	0	0	6.8
1	0908	2	38	38.7	1	2																				0	0	0	0	0	0	0	0	5.8	1.1	4.3
1	0909	2	46	37.7	1	2	1	12	1	1	2	0	40	0	35	25	20	25	0	48	25	23		1	1	1	0	0	0	0	0	0	1	5.4	1.7	1.5
1	0913	2	46	37.6	1	2	1	11	0	2	1	1	45	0	23	30	10	50	0	32	25	23	65	2	2	20	0	1	0	1	1	1	1	5.7	1.4	4.7
1	0915	2	42	39.6	1	2	1	11	0	1	2	0	70	100	100	45	55	100	100	60	79	79	37	2	2	3	0	0	0	0	0	0	0	7.6	1.39	2.9
1	0918	1	51	37.6	1	2	1	12	1	1	3	0	55	100	58	65	50	63	100	60	70	68	55	1	1	4	1	1	1	0	0	0	0	8.6
1	0920	1	56	35.8	1	2	1	14	1	1	2	0	95	50	78	55	65	100	100	96	70	90	80	3	3	8	1	1	1	0	0	0	0	9.1
1	0927	1	50	39.2	1	2	1	14	1	1	3	0	90	100	100	65	85	100	100	100	89	96	90	1	1	1	1	0	0	0	0	0	0	10.8
1	0929	2	48	36.1	1	2		14	1	1	3	0	75	50	80	65	60	88	0	68	68	54	60	1	1	1	0	0	0	0	0	0	1	6.5	1.1	4.2
1	0940	1	48	35.7	1	2	1	11	0	1	3	0	75	100	88	65	30	63	33	76	82	51	75	2	2	4	1	1	0	0	0	0	0	8.8
1	0942	1	48	35.6	1	2	1	14	1	1	3	0	55	25	23	15	35	38	100	84	30	64	30	1	1	3	0	1	1	0	0	0	0	9
1	0945	2	58	36.5	1	2	1	9	0	1	2	0	10	0	33	25	40	50	100	68	17	65	10	1	1	6	0	1	1	0	0	0	1	7.6
1	0946	1	55	35.8	1	2	1	11	0	1	2	0	65	100	100	55	55	100	100	80	80	84		1	1	3	0	1	0	0	0	0	0	5.8
1	0949	2	63	38.8	1	2	0	14	1	1	2	0	20	100	65	25	25	38	100	64	53	57	30	1	1	9	0	1	1	0	0	0	0	6.6	2.1	2.2
1	0952	2	44	35.7	1	2	0	14	1	1	2	0	55	0	100	40	65	75	100	76	49	79	45	1	1	6	0	1	1	1	0	0	1	6.1
1	0954	1	29	36.6	1	2	0	12	1	1	3	0	95	0	100	40	40	88	0	64	59	48	80	2	2	5	0	1	1	0	0	0	0	5.7
1	0957	2	27	37.6	1	2	0	14	1	1	3	0	75	25	45	35	45	50	0	52	45	37	75	1	1	0	0	0	0	0	0	0	0	5.2	1.1	2.7
1	0959	2	31	39.5	1	2	1	12	1	1	2	0	70	100	90	55	55	63	67	80	79	66	45	1	1	0	0	0	0	0	0	0	0	5.4	1.4	3.4
1	0964	2	20	35.3	1	2	1	12	1	4	2	0	75	25	68	50	35	25	0	76	55	34	45	2	2	2	1	0	1	0	0	0	0	8	1	1.5
1	0973	1	55	39.1	1	2	1	9	0	5	2	0	35	0	100	25	25	100	100	92	40	79	30	2	2	9	0	1	0	0	1	0	0
1	0975	1	45	39.7	1	2	1	12	1	5	3	0	30	0	33	31	40	50	33	40	24	41	70			0	0	0	0	0	0	0	0	5
1	0977	2	43	38.3	1	2	1	12	1	1	3	0	50	100	35	65	65	75	100	88	63	82	75	2	2	3	0	1	0	0	0	0	1	6.1	1.3	3.6
1	0982	1	45	39.2	1	2																				0	0	0	0	0	0	0	0	7.1
1	0983	2	59	38.6	1	2	0	14	1	1	2	0	35	25	45	30	45	25	33	60	34	41	30	2	2	10	0	1	1	0	0	0	1	10.2
1	0985	2	47	36.1	1	2	1	14	1	1	2	0	35	100	48	50	35	25	100	60	58	55	50	1	1	2	0	0	0	0	1	0	0	5.6	0.96	2.9
1	0986	1	41	38.9	1	2	1	14	1	1	2	0	75	25	78	50	10	50	33	64	57	39	35	1	1	2	1	0	0	0	0	0	0	9.5
1	0987	2	51	39.9	1	2																				0	0	0	0	0	0	0	0
1	1004	2	30	37.2	1	2	0	14	1	1	3	0	100	100	80	90	55	100	0	68	93	56	90	4	3	1	0	0	0	0	0	0	1	5	1.3	3
1	1005	2	28	36.4	1	2	0	14	1		3	0	93	100	68	44	35	50	100	75	76	65	45	1	1	0	0	0	0	0	0	0	0	5	1.8	2.8
1	1008	2	57	39.7	1	2	1	9	0	2	3	0	45	0	58	25	40	63	0	60	32	41	40	1	1	5	1	0	0	1	1	0	0	10.4
1	1009	1	61	38.8	1	2	1	9	0	1	2	0	65	100	45	45	30	50	67	48	64	49	35	2	2	4	0	1	1	0	0	0	0	5.8
1	1010	2	49	35	1	2		12	1	1	2	0	30	0	25	5	45	25	0	64	15	34	35	2	2	0	0	0	0	0	0	0	0	11.4	1.5	4.5
1	1013	2	25	39.4	1	2	1	11	0	1	2	0	95	75	90	40	35	75	33	60	75	51	90	2	2	3	0	0	0	0	0	0	1	5.4	0.89	2.6
1	1024	2	29	38.6	1	2				4			35	100	90	40	0	38	100	32	66	43	60	1	1	5	0	0	0	0	0	1	1	7.3	1.3	3.4
1	1025	2	26	37.5	1	2	1	14	1	1	3	0	45	25	33	30	35	75	67	76	33	63	60	1	1	5	0	1	0	0	0	0	1	5.5	1.6	3.4
1	1030	2	56	36.3	1	2																				0	0	0	0	0	0	0	0	6.3	1.4	3.1
1	1033	2	23	39.9	1	2	1	14	1	4	3	0	95	100	100	85	45	100	33	72	95	63	80	2	2	0	0	0	0	0	0	0	0	5.5	1.3	2.9
1	1042	2	22	39.2	1	2	1			1	3	0	95	75	80	55	30	88	100	84	76	76	40	1	1	1	0	0	0	0	0	0	0	5.9	0.73	1.9
1	1045	2	37	39.6	1	2				1			90	100	100	60	70	88	100	76	88	84	60	2	2	0	0	0	0	0	0	0	0	5.6	1.2	2.9
1	1049	2	33	38.1	1	2	1	12	1	1	3	0	80	100	80	65	60	100	67	80	81	77	65	2	2	2	0	0	0	1	0	0	1	5.4	0.98	4.4
1	1050	2	23	35.4	1	2	0	14	1	1	1	1	50	75	23	20	30	13	33	56	42	33	40	2	2	1	0	0	0	0	0	0	0	5.2	1	2.9
1	1055	2	21	38.5	1	2																				0	0	0	0	0	0	0	0	5.8	1.3	2.1
1	1057	2	46	36.3	1	2	0	11	0	2	3	0	85	100	35	25	40	25	100	52	61	54	45	2	2	11	0	1	0	1	1	1	1	5.7	1.4	4.2
1	1063	2	50	37	1	2	1	11	0	1	3	0	75	75	100	60	60	75	100	88	78	81	30	2	2	5	1	1	0	0	0	0	0	8.1
1	1065	1	27	39.7	1	2	1	12	1	1	1	1	89	75	90	65	30	75	100	80	80	71	85	2	2	0	0	0	0	0	0	0	0	6.9
1	1066	2	28	37.6	1	2	0			4	3	0	85	25	45	40	45	0	100	75	49	55	55	2	2	0	0	0	0	0	0	0	0	5.3	1.1	3.1
1	1067	2	33	38.3	1	2	1	12	1	5	3	0	75	0	10	20	5	13	33	28	26	20	20	2	2	2	0	0	0	0	0	0	1	5.5	1.2	3.2
1	1070	1	55	37.4	1	2	0	11	0	1	3	0	80	100	45	55	30	75	100	80	70	71	60	3	3	1	0	0	0	0	0	1	0	5.8
1	1074	2	47	38.9	1	2	1	12	1	5	3	0	70	100	45	45	50	63	100	68	65	70	50	3	3	8	0	1	0	0	0	0	0	5.3
1	1079	2	29	39.7	1	2	1	12	1	1	1	1	100	100	78	55	45	50	100	30	83	56	70	3	3	4	0	0	0	1	1	0	0	6.2
1	1082	2	52	39.6	1	2	0	11	0	1			60	0	33	75	35	38	100	72	42	61	70	2	2	2	0	1	0	0	1	0	0	5.2	2	2.8
1	1093	1	52	37.4	1	2	0	12	1	4	1	1	25	0	23	20	50	25	0	32	17	27	45	2	2	0	0	0	0	0	0	0	0	6.5
1	1096	2	54	35.9	1	2	1	12	1	1	2	0	60	0	43	70	25	75	67	88	43	64	70	3	3	0	0	0	0	0	0	0	0	10.2	1	4.5
1	1100	1	46	39	1	2	1	11	0	1	3	0	100	75	90	90	75	100	100	92	89	92	87	2	2	4	1	1	1	0	0	0	0	7.4
1	1105	2	26	39.6	1	2	0	14	1	4	3	0	95	50	70	80	20	75	0	64	74	40	65	2	2	0	0	0	0	0	0	0	0	5.9	0.94	3.8
1	1108	2	41	39.7	1	2	1	14	1	1	2	0	75	75	78	20	40	50	100	56	62	62	30	2	2	0	0	0	0	0	0	0	0	5.5
1	1110	1	46	39.2	1	2	1			1	3	0	80	100	100	45	30	100	100	84	81	79	60	1	1	0	0	0	0	0	0	0	0	6.6
1	1114	2	20	39.9	1	2	1	12	1	1	3	0	75	50	80	50	55	13	100	40	64	52	75	2	2	0	0	0	0	0	0	0	0	6.4	1.1	3.3
1	1118	2	57	36.8	1	2	0	14	1	1	2	0	25	0	23	30	25	25	100	48	20	50	35	1	1	6	0	1	0	0	0	0	0	6.8
1	1123	1	63	38.8	1	2	1	12	1	2	2	0	25	25	23	40	20	25	100	84	28	57	35	2	2	3	0	1	0	1	0	0	0	5.3
1	1127	2	18	39.2	1	2	0	12	1	4	3	0	85	50	90	65	45	63	0	64	73	43	47	1	1	3	0	0	0	0	0	0	0	5.1
1	0001	2	28	45.2	2	3	1	14	1	1			80	50	68	45	50	88	100	80	61	80	50	2	2	0	0	0	0	0	0	0	0	5.6	0.98	2.6
1	0003	2	50	43.3	2	3	1	14	1	1			95	75	48	65	25	50	100	80	71	64	50	1	1	3	0	0	0	1	0	0	0	6.1	1.2	4.1
1	0005	1	40	44.4	2	3							70	25	45	35	20	88	100	68	44	69	50	1	1	2	0	0	0	0	0	0	0	5.9
1	0008	2	33	44.8	2	3	0	14	1	1			80	50	58	60	15	50	33	44	62	36	50	3	3	3	0	0	0	0	0	1	0	5.1	1.4	3
1	0009	2	49	53.4	2	3	1	14	1	5			65	0	45	40	40	50	0	60	38	38	55	2	2	4	1	0	0	0	0	1	1	8.3
1	0010	1	24	42.8	2	3	0	12	1	1			60	0	68	55	30	38	33	36	46	34	65	3	3	0	0	0	0	0	0	0	0	7
1	0012	2	18	41.7	2	3	0	12	1				60	100	78	35	25	88	100	48	68	65	35	1	1	1	0	0	0	0	0	0	0	5	1.4	2.6
1	0013	2	32	40	2	3	1	14	1	5			40	0	23	45	30	50	67	60	27	52	25	2	2	0	0	0	0	0	0	0	0	5.7	1.9	3.6
1	0015	2	37	45.9	2	3	1	12	1	1			85	75	70	40	30	100	100	76	68	77	35	1	1	4	1	1	0	0	0	0	0		0.86	2.7
1	0017	2	40	42	2	3	1	12	1				20	0	33	30	15	75	67	64	21	55	40	1	1	1	0	0	0	0	0	0	1	6.3	1.3	3.7
1	0020	1	53	43.2	2	3	0	14	1	3			25	25	45	35	40	50	0	60	33	38	40	1	1	5	0	1	1	0	1	0	0	5.3
1	0021	2	40	43.1	2	3	1			1			60	100	90	25	45	63	100	64	69	68	45	1	1	0	0	0	0	0	0	0	0	5.6	1.2	2.8
1	0022	2	71	47.5	2	3	0	12	1	1			5	0	0	55	55	63	100	92	15	78	65	1	1	0	0	0	0	0	0	0	0	6.2	1.3	3.7
1	0023	1	50	44.5	2	3	0	9	0	3			35	100	45	90	70	100		92	68	87	80	2	2	0	0	0	0	0	0	0	0	6.1
1	0026	2	32	42.3	2	3	1	12	1	1			45	0	23	15	10	25	0	24	21	15	35	1	1	0	0	0	0	0	0	0	0	4.8	1.9	3.6
1	0029	2	53	65.3	2	3	1	14	1	5			35	25	45	38	20	75	33	72	36	50	75	1	1	0	0	0	0	0	0	0	0	6.5	1.3	4.6
1	0031	2	50	48	2	3	1	14	1	1			70	100	100	50	70	88	100	84	80	86	70	2	2	0	0	0	0	0	0	0	0
1	0032	1	66	40.9	2	3	1	12	1	2			80	100	100	75	95	100	100	100	89	99	85	2	2	0	0	0	0	0	0	0	0	5.8
1	0034	2	51	43.5	2	3	1	14	1	1																0	0	0	0	0	0	0	0	6	0.96	4.8
1	0037	1	25	46.7	2	3							70	100	68	25	40	0	0	44	66	21	30	1	1	0	0	0	0	0	0	0	0	5.4
1	0038	2	56	48.4	2	3	1	14	1	1			60	75	35	20	25	25	33	40	48	31	40	1	1	0	0	0	0	0	0	0	0	5.9	1.13	3.5
1	0039	2	39	41.9	2	3	1	12	1	1			35	0	23	45	30	13	0	36	26	20	65	2	2	0	0	0	0	0	0	0	0	5.9
1	0040	1	72	44.9	2	3	0	9	0	2			55	0	58	50	65	88	67	80	41	75	75	2	2	0	0	0	0	0	0	0	0	7
1	0041	2	63	40.8	2	3	0	14	1	3			65	67	68	60	55	75	100	84	65	79	70	2	2	0	0	0	0	0	0	0	0	6.3	1.4	3
1	0043	2	42	42.6	2	3							70	100	90	0	20	100	100	56	65	69	35	1	1	0	0	0	0	0	0	0	0	7	1	3.6
1	0044	2	52	42.9	2	3	0	12	1	5			20	0	10	30	25	13	100	76	15	54	80	2	2	0	0	0	0	0	0	0	0	6	1.5	2.9
1	0045	2	37	41.8	2	3	1	12	1	1			30	25	13	50	5	13	33	44	30	24	30	1	1	0	0	0	0	0	0	0	0	5.7	1.2	2.8
1	0046	2	28	42.2	2	3	1	12	1	4			85	0	55	40	20	63	0	48	45	33	45	2	2	0	0	0	0	0	0	0	0
1	0047	2	48	41.4	2	3	1	11	0	1			85	0	33	55	60	75	100	100	43	84	30	1	1	0	0	0	0	0	0	0	0	7.7
1	0048	2	50	40.3	2	3	1	12	1	1			15	0	0	10	5	0	33	52	6	23	33	1	1	10	0	1	0	0	1	0	0	5.8	1.6	2.5
1	0051	1	53	45.3	2	3	0			1			60	25	45	55	50	50	100	88	46	72	60	2	2	4	0	1	1	0	1	0	0
1	0052	2	46	41.9	2	3	0	9	0				60	0	23	40	60	63	100	92	31	79	55	2	2	0	0	0	0	0	0	0	0	5.1	1.7	2.9
1	0053	2	21	45.8	2	3							30	25	35	50	25	50	33	48	35	39	22	2	2	0	0	0	0	0	0	0	0	6.1	0.97	4.6
1	0054	1	26	45	2	3																				1	0	0	0	0	1	0	0	7.3
1	0055	1	47	41.2	2	3																				0	0	0	0	0	0	0	0	5.2
1	0056	2	38	41.4	2	3	1	12	1	5			35	0	23	10	5	13	0	8	17	7	20	1	1	2	0	0	0	0	0	1	1	7.5	1.4	2.8
1	0058	2	20	41.4	2	3							15	100	90	80	80	100	100	84	71	91	100	2	2	2	0	0	0	0	0	0	0	5.1	1.2	2.4
1	0059	2	57	60.6	2	3	1	12	1	5			15	0	23	20	30	50	67	68	15	54	25	1	1	5	1	1	0	1	1	0	0	7.2	1.7	2.4
1	0061	2	26	40.6	2	3	0	12	1	1			85	100	90	80	75	100	100	76	89	88	50	2	2	4	0	0	0	0	0	0	0	5.5	1.6	2.8
1	0062	1	28	53.2	2	3	1	9	0	4																0	0	0	0	0	0	0	0	5.9
1	0063	2	23	43.7	2	3		12	1	4			40	0	100	35	45	75	0	32	44	38	40	2	2	0	0	0	0	0	0	0	0	4.8	1.1	2.5
1	0065	2	46	41.3	2	3	0	14	1	5			45	0	23	10	20	50	0	36	20	27	50	2	2	5	0	1	0	0	0	1	0	5.3	1.4	2.7
1	0067	1	46	41.7	2	3	1	11	0	1			90	100	68	60	50	63	100	92	80	76	35	1	1	0	0	0	0	0	0	0	0	6
1	0069	2	49	43.4	2	3	0	11	0				70	75	58	60	45	88	100	76	66	77	45	2	2	4	0	1	0	0	0	0	0	7.2	1.45	3.2
1	0072	1	72	40.4	2	3		14	1	2			25	0	45	35	45	63	0	68	26	44	40	1	1	2	0	1	0	0	0	0	0	5.9
1	0073	2	71	46.9	2	3	0	12	1				30	0	45	35	25	88	100	48	28	65	50	2	2	12	1	1	1	1	0	0	1	7.3	1.1	2.3
1	0074	1	33	45.8	2	3	0	12	1	1			67	50	100	35	55	75	33	60	63	56	35	2	2	1	1	0	0	0	0	0	0	6.3
1	0075	1	44	47.8	2	3	1	14	1	1			75	100	80	35	45	63	100	88	73	74	65	2	2	1	0	1	0	0	0	0	0	5.8
1	0077	2	55	43.1	2	3																				0	0	0	0	0	0	0	0	5.5
1	0079	2	45	45.1	2	3	1	14	1	5			80	75	35	60	70	100	100	84	63	89	70	2	2	7	1	0	0	0	1	0	0	9
1	0080	2	24	42.7	2	3	1	12	1	4			95	100	35	30	40	50	100	72	65	66	50	3	3	3	0	0	1	0	0	0	0	6.4
1	0084	1	50	46.5	2	3	1	11	0	1			80	100	100	70	60	100	100	92	88	88		1	1	3	1	0	1	0	0	0	0	17.9
1	0085	1	44	43.1	2	3																				0	0	0	0	0	0	0	0	6
1	0087	2	55	41.6	2	3				5			70	100	45	45	25	75	100	88	65	72	40	2	2	0	0	0	0	0	0	0	0	6.2	1.05	3.1
1	0088	1	59	40.4	2	3	1	12	1	1			65	25	45	30	50	88	100	92	41	83	40	1	1	4	0	1	0	0	0	0	0	7
1	0089	2	39	47.7	2	3	1	14	1	1			95	100	90	75	30	75	100	36	90	60	60	2	2	0	0	0	0	0	0	0	0	6.4	1.3	4
1	0090	1	67	42.8	2	3	1	14	1	2			35	0	23	65	30	63	33	80	31	52	40	2	2	4	1	0	1	0	0	0	0	10.9
1	0092	2	25	40.5	2	3							55	0	45	19	50	50	0	68	30	42	50	2	2	0	0	0	0	0	0	0	0	4.8	1.1	3
1	0095	2	44	40.7	2	3	0	11	0				50	0	100	80	45	88	0	52	58	46	50	1	1	0	0	0	0	0	0	0	0	4.9	0.85	2.6
1	0096	1	53	41.6	2	3	0	14	1	1			40	25	45	70	55	75	100	80	45	78	50	1	1	2	0	1	0	0	0	0	0	7.2
1	0099	1	62	45.2	2	3	0	9	0				40	25	55	30	55	75	0	64	38	49	60	1	1	6	0	1	0	0	0	0	0	7.5
1	0100	2	42	41.2	2	3	0	12	1	4																3	0	0	0	1	0	0	1	5.4	1.8	3.6
1	0101	2	39	40.7	2	3	1	12	1	1			95	100	70	60	50	88	100	88	81	82	70	2	2	0	0	0	0	0	0	0	0	5.4	0.74	3.1
1	0102	1	44	40.5	2	3	0	11	0	1			90	100	80	75	60	100	100	88	86	87	80	1	1	3	0	1	1	0	0	0	1	6.2
1	0103	1	68	44.7	2	3				2			5	0	23	45	40	25	100	84	18	62	40	1	1	7	1	1	0	0	0	0	0	12.6
1	0104	2	64	50.2	2	3							28	25	23	30	40	25	100	55	27	55	30	1	1	0	0	0	0	0	0	0	0	5.5	2.2	2.8
1	0105	2	58	40.4	2	3	1	12	1	3			50	25	90	60	30	63	100	88	56	70	75	2	2	3	0	0	0	1	0	1	1	7.9	0.9	3.6
1	0106	1	48	40.2	2	3		14	1	1			90	100	100	85	70	100	100	80	94	88	70			4	0	1	0	0	1	0	0	6.5
1	0108	2	52	44.9	2	3	1	12	1	1			56	0	45	40	30	38	33	52	35	38	60	2	2	2	0	0	0	0	0	0	0	5.8	1.2	3.6
1	0109	1	66	46	2	3	1	14	1	1			45	0	33	40	20	25	100	56	30	50	40	1	1	3	0	1	0	0	0	0	1	6.9
1	0110	1	53	44.1	2	3	1	9	0	5			15	0	23	45	20	25	100	48	21	48	30	1	1	5	0	0	0	0	0	1	1	5.5
1	0111	2	48	46.4	2	3	0	12	1	1			25	25	23	30	15	50	100	72	26	59	20	1	1	2	0	1	0	0	0	0	0
1	0112	2	41	40.9	2	3	0	12	1	1			50	50	33	70	30	88	100	80	51	75	58	1	1	4	0	1	0	0	0	0	0	5.2	1.05	3.7
1	0113	2	52	40.4	2	3	1	14	1	1			80	100	58	60	50	88	100	68	75	77	67	2	2	0	0	0	0	0	0	0	0	5.5	1.5	4.4
1	0114	2	51	47.1	2	3	0	14	1	1			45	0	68	45	60	50	100	84	40	74	45	1	1	2	0	1	0	0	0	0	0	6.7	1.5	3.8
1	0116	2	53	46	2	3							80	100	70	60	95	100	100	100	78	99	80	2	2	0	0	0	0	0	0	0	0	7.2	1.1	3.3
1	0118	2	50	45.9	2	3	0	12	1	1			90	100	58	100	95	100	100	100	87	99	100	2	2	0	0	0	0	0	0	0	0	5.8	1.2	3.7
1	0119	1	58	40.4	2	3	1	9	0	1			95	100	70	80	65	75	100	96	86	84	95	1	1	2	0	1	0	0	0	0	0	5.5
1	0120	2	46	51.1	2	3		11	0	1			58		35	30	40	100	100	80	41	80	65	2	2	6	0	1	0	0	1	0	1	5.6
1	0121	2	50	46.5	2	3	1	12	1	4			20	25	33	40	45	38	100	92	30	69	40	1	1	5	0	1	0	0	1	0	1	5.4	1.6	3.7
1	0122	2	27	40.3	2	3	0	14	1	1	2	0	50	0	45	55	50	100	67	76	38	73	40	2	2	0	0	0	0	0	0	0	0	4.7	1.1	2.4
1	0123	2	60	41.5	2	3	1	14	1	5			60	0	33	40	45	50	0	52	33	37	55	2	2	7	1	1	0	0	1	1	1	7.8	1.14	3.7
1	0124	2	49	43.5	2	3	0	12	1	1			35	0	13	45	70	38	100	84	23	73	40	1	1	4	0	1	0	0	1	0	0	5.7	1.8	3.8
1	0126	2	59	50.4	2	3	1	14	1	1	3	0	60	100	58	70	70	100	100	92	72	91	90	1	1	2	1	0	1	0	0	0	0	7.6	1.4	2
1	0127	2	67	46.6	2	3		14	1	2	2	0	75	75	58	65	80	75	67	72	68	74	60	2	2	4	0	0	0	0	0	0	0	5.7	1.6	2.9
1	0128	2	49	40.5	2	3	1	12	1	1	2	0	70	50	58	45	80	63	100	88	56	83	65	2	2	4	0	1	0	0	0	0	0		1.4	2.6
1	0129	1	39	40.9	2	3				1	3	0	75	100	100	45	50	88	100	88	80	82	85	1	1	1	0	0	0	0	0	0	0	6.7
1	0130	2	43	43.8	2	3	1	14	1	1	2	0	95	75	78	40	35	38	67	52	72	48	70	1	1	0	0	0	0	0	0	0	0	5.7	1.8	2.9
1	0131	2	34	42.5	2	3	1	14	1	1	3	0	80	100	90	50	20	75	100	68	80	66	60	1	1	0	0	0	0	0	0	0	0	5.4	1.4	2.9
1	0132	2	61	41.5	2	3	1	14	1	1	3	0	50	100	90	60	50	100	100	88	75	85	70	2	2	5	1	1	0	1	0	0	0	12.7	0.71	2.6
1	0133	2	37	45.2	2	3	1	12	1	4	3	0	50	0	23	30	40	75	100	76	26	73	61	2	2	9	0	1	0	0	1	0	1	6.1
1	0134	2	50	43.1	2	3	1	12	1	1			40	100	35	10	30	88	67	60	46	61	50	1	1	4	1	1	1	0	0	0	0		1.3	1.6
1	0135	2	44	40.5	2	3	0	9	0	1	2	0	40	25	23	10	45	63	100	68	25	69	30	2	2	5	0	0	0	1	1	1	0	5.4	1.4	3.3
1	0138	2	23	53.1	2	3	0	12	1		1	1														0	0	0	0	0	0	0	0	5.3
1	0139	1	43	48.3	2	3																				0	0	0	0	0	0	0	0	6.6
1	0140	1	55	45.8	2	3	1	11	0	1	3	0	65	100	58	55	45	88	100	88	70	80	65	1	1	4	1	1	0	0	0	0	0	11.7
1	0141	1	63	42.5	2	3	1	12	1	2	2	0	90	100	78	80	75	100	100	88	87	91	85	2	2	6	0	1	0	0	0	0	0	6
1	0144	2	39	41.8	2	3	1	14	1	1	2	0	65	100	78	85	75	100	100	88	82	91	80	2	2	0	0	0	0	0	0	0	0	6.7	1.18	3.6
1	0146	2	57	48.9	2	3	0	14	1	5																4	1	0	0	0	0	0	0	6.5	1.2	3.8
1	0147	1	62	43.9	2	3	1	12	1	1	2	0	90	100	70	55	60	100	100	60	79	80	90	2	2	5	1	1	0	0	0	0	0	9.3
1	0148	2	27	41.2	2	3	0	12	1	4	2	0														2	0	0	0	0	0	0	0	7.6	0.8	3
1	0149	2	54	46.3	2	3	1	9	0	4	2	0	40	0	23	65	25	75	0	76	32	44	65	2	2	7	0	1	0	0	1	0	0	5	2.1	3.8
1	0150	2	44	42.6	2	3	1	11	0	1	1	1	75	100	80	50	40	100	67	60	76	67	60	1	1	3	0	1	1	0	0	0	0	9
1	0151	2	45	41.7	2	3	1	14	1	1	2	0	50	100	45	65	55	100	100	84	65	85	70	1	1	1	0	0	0	0	0	0	1	5.5	1.4	5
1	0152	1	43	43.9	2	3	1	11	0	1	2	0	70	75	68	50	50	63	100	76	66	72	55	2	2	0	0	0	0	0	0	0	0	6.6
1	0153	1	59	42.5	2	3	0	14	1	1	2	0	65	25	78	35	30	75	100	56	51	65	50	1	1	6	0	1	0	0	0	0	0	8.4
1	0154	2	55	43.6	2	3	0	14	1	1	3	0	10	100	23	30	25	50	100	76	41	63	30	1	1	8	0	1	0	0	1	0	0	5.9	1.8	1.8
1	0155	2	22	45.2	2	3	1	12	1	1			60	75	58	25	55	100	100	72	55	82	40	1	1	2	0	0	1	0	0	0	0	6.6
1	0156	2	30	40.3	2	3	1	12	1	1	2	0	70	25	45	70	25	25	33	48	53	33	85	1	1	0	0	0	0	0	0	0	0	6.3	1.4	3.6
1	0159	2	61	45.7	2	3																				0	0	0	0	0	0	0	0	6.6	1.1	3.6
1	0160	2	36	58.1	2	3	1	12	1	5	2	0	0	0	23	40	35	63	67	68	16	58	45	1	1	10	0	0	0	0	0	1	1	4.8
1	0161	2	31	52.3	2	3	0	14	1	1	2	0	55	75	90	40	47	63	33	52	65	49	60	1	1	2	0	0	0	0	0	0	1	5.9
1	0162	2	22	42	2	3	1	12	1	4	3	0	75	0	68	60	40	75	100	76	51	73	70	2	2	0	0	0	0	0	0	0	0	5.4	1.1	3
1	0163	2	45	45.7	2	3	1	9	0	1			35	0	50	20	7	38	0	32	26	19	35	1	1	2	1	0	0	0	0	0	1	8.8	1.3	3.5
1	0164	2	39	46.8	2	3	1	14	1	1	2	0	95	100	68	75	60	100	100	88	85	87	75	3	3	0	0	0	0	0	0	0	0	5.3	1.34	3.9
1	0165	2	55	40.6	2	3	1	14	1	1	2	0	45	100	68	75	90	100	100	100	72	98	65	2	2	2	0	0	0	0	0	0	0	5.6	1.5	3.8
1	0169	2	49	47	2	3	1	14	1	1	3	0	65	25	23	85	65	100	100	80	50	86	75	2	2	1	0	1	0	0	0	0	0	6.1	0.9	2.6
1	0170	2	38	50.5	2	3	0	12	1	5	3	0	10	100	90	25	40	100	100	88	56	82	50	1	1	5	0	1	1	0	0	0	0	8.2
1	0171	2	51	40.6	2	3	1	9	0	1	2	0	85	75	68	75	70	50	100	92	76	78	90	2	2	0	0	0	0	0	0	0	0	6.8	1.7	4
1	0173	2	54	40.3	2	3	1	12	1	1	2	0	20	100	45	55	0	13	100	44	55	39	50	1	1	3	0	0	0	0	0	0	0	6
1	0175	2	35	42.3	2	3	1	12	1	5	2	0	50	25	23	15	5	75	33	76	28	47	25	2	2	8	0	0	0	1	1	0	1	5.1
1	0176	1	49	50.7	2	3																				0	0	0	0	0	0	0	0
1	0177	2	49	43	2	3	1	11	0	1	2	0	35	100	45	65	35	88	100	100	61	81	75	1	1	5	0	1	0	0	0	0	1	6.7
1	0178	1	50	43.4	2	3	0	9	0	1	3	0	85	100	78	55	65	100	100	64	80	82		1	1	2	0	1	0	0	0	0	0	5.3
1	0179	2	23	41.5	2	3	0	12	1	1	1	1	70	75	68	45	45	38	67	36	65	47	40	1	1	2	0	0	0	0	0	0	0	5.4
1	0181	1	47	41.4	2	3	0	11	0	1	3	0	65	75	100	15	5	63	67	52	64	47	60	2	2	2	0	1	0	0	0	0	0	6.1
1	0183	2	27	40.6	2	3	1	9	0	5	2	0	60	0	33	35	5	13	0	16	32	9	50	1	1	2	0	0	0	0	0	0	1	5.6
1	0184	2	31	45.5	2	3	1	11	0	1	3	0	60	75	70	25	50	63	100	84	58	74	40	1	1	0	0	0	0	0	0	0	0	6	1	2.9
1	0187	2	45	40.2	2	3	0	12	1	5	3	0	25	0	10	20	0	13	100	60	14	43	40	1	1	0	0	0	0	0	0	0	0
1	0188	1	65	45.1	2	3	1	12	1	2	2	0	20	0	33	65	30	75	100	72	30	69	50	2	2	5	1	1	1	0	0	0	0	15.3
1	0189	2	42	44.9	2	3	1	14	1	1	3	0	75	25	78	40	45	75	0	60	55	45	50	1	1	3	0	1	0	0	0	0	0	6	1.2	3.1
1	0191	2	47	45.2	2	3	1	14	1	1	3	0	25	0	20	19	35	38	67	60	16	50	40	2	2	0	0	0	0	0	0	0	0	5.7	0.97	2.7
1	0192	2	50	47.6	2	3							60	75	68	50	55		100	96	63	84	80			0	0	0	0	0	0	0	0	6	2	2.5
1	0193	2	32	40.4	2	3	1	12	1	1	2	0	20	0	0	75	10	13	0	48	24	18	20	2	2	0	0	0	0	0	0	0	0	5.8
1	0194	1	25	40.8	2	3		12	1		3	0	80	50	90	55	60	75	0	56	69	48	50	2	2	0	0	0	0	0	0	0	0	5.3
1	0196	2	25	48	2	3	1	12	1	1	1	1														3	0	0	0	0	0	1	0	5.7	0.94	3.5
1	0197	2	35	46	2	3	1	14	1	1	3	0	50	75	0	70	55	50	0	52	49	39	70	1	1	0	0	0	0	0	0	0	0	5.7	1.3	3
1	0198	2	44	44.6	2	3	1			1	2	0	35	0	100	80	35	25	0	40	54	25	40	2	2	4	0	1	0	0	1	0	0	5.5
1	0199	1	28	52.3	2	3	0	9	0		3	0	60	75	68	25	40	75	100	68	57	71		1	1	0	0	0	0	0	0	0	0	6.1
1	0201	2	41	53.9	2	3	0	12	1	1	1	1	25	50	90	60	95	88	100	84	56	92	90	2	2	1	0	1	0	0	0	0	0	9.9	0.83	2.7
1	0203	2	57	41.3	2	3	1	14	1	1	2	0	15	25	45	35	25	25	33	44	30	32	50	1	1	7	0	1	0	0	0	0	1	6.2	1.2	2.9
1	0205	2	36	42.9	2	3	1	12	1	1	3	0	80	100	100	75	55	100	100	84	89	85	85	2	2	0	0	0	0	0	0	0	0	5.9	1.1	3.1
1	0208	2	25	48.6	2	3	1	12	1	1	3	0	90	100	100	75	65	100	100	68	91	83	80	2	2	0	0	0	0	0	0	0	0	6.4	1.4	3
1	0209	2	55	43.8	2	3	1	11	0	1	2	0	45	25	35	35	50	100	33	76	35	65	55	2	2	4	0	1	0	0	0	0	1	6.9	1.23	2.9
1	0211	1	67	41.1	2	3	1	12	1	2	2	0	75	100	100	85	80	100	100	96	90	94	85	1	1	2	0	1	0	0	0	0	0	6.5
1	0213	2	34	42.1	2	3	1	12	1	1	2	0	65	0	13	30	55	75	67	80	27	69	20	2	2	5	0	0	0	0	1	1	0	5.2
1	0216	1	49	48.4	2	3	0	9	0	1	3	0	85	75	23	55	60	100	100	76	60	84	15	1	1	2	1	0	0	0	0	0	0	10.8
1	0217	2	59	40.5	2	3							30	0	65	70	60	63	100	100	41	81	80	1	1	0	0	0	0	0	0	0	0	6	1.8	4
1	0218	2	49	50.4	2	3	0	12	1	5	2	0	75	75	33	50	10	38	67	28	58	36	40	2	2	6	0	0	1	0	1	0	1	5.6	1.8	3
1	0219	2	59	43	2	3	1	9	0	4	3	0	70	25	45	80	55	75	100	100	55	83	80	1	1	7	0	1	0	1	0	0	1		1.4	4.2
1	0220	2	50	47	2	3	1	14	1	5	3	0	65	25	23	45	20	88	100	80	40	72	35	3	3	8	0	0	0	0	1	1	0
1	0222	1	33	44.6	2	3	0	14	1	1	3	0	85	75	78	50	20	50	33	44	72	37	32	2	2	3	0	1	0	0	0	0	1	6.1
1	0224	1	31	45.3	2	3																				0	0	0	0	0	0	0	0	6.1
1	0226	2	23	48.7	2	3	0	12	1	4			90	100	88	90	90	38	100	96	92	81	50	2	2	0	0	0	0	0	0	0	0	5.8	1.5	2.4
1	0227	2	42	48.1	2	3	1	9	0		3	0	30	25	45	50	20	63	33	76	38	48	50	1	1	3	0	0	0	0	0	1	1	5
1	0229	1	25	44.2	2	3		12	1	1	3	0	100	100	100	50	100	100	100	67	88	92				1	0	0	0	1	0	0	0	5.2
1	0232	2	48	44.6	2	3	0	11	0	1	3	0	65	100	58	60	55	88	100	72	71	79	35	2	2	2	0	0	0	0	1	0	0	5.5
1	0233	2	31	40.3	2	3	1	12	1	1	2	0	85	100	100	60	75	100	100	80	86	89	55	1	1	0	0	0	0	0	0	0	0	5.8	1	3.9
1	0234	1	54	55.1	2	3	0	12	1	1	3	0	50	50	45	55	75	100	100	84	50	90	75	2	2	3	0	1	0	0	0	0	0	5.2
1	0236	2	30	46.1	2	3							80	50	88	70	60	50	67	48	72	56	60	2	2	0	0	0	0	0	0	0	0	5.4	1.3	3
1	0238	2	22	42	2	3	0	12	1	1	3	0	94	100	23	50	25	75	100	48	67	62	60	1	1	0	0	0	0	0	0	0	0	4.8	1.2	2
1	0240	2	35	40.9	2	3	1	14	1	1	1	1	95	100	100	60	65	75	100	88	89	82	87	2	2	1	0	0	0	0	0	0	0	5.8	1.5	3.4
1	0241	2	37	45.5	2	3	1	12	1	1	1	1	65	50	23	15	45	75	33	44	38	49	34	2	2	2	0	0	0	0	0	0	0	5.6	1	3.3
1	0242	2	37	40.8	2	3	1	9	0	5	2	0														3	0	0	0	1	0	0	0	5.2	1.2	3.7
1	0243	2	43	41.7	2	3	0	12	1	1	2	0	80	75	23	5	20	38	100	88	46	62	45	1	1	6	0	0	0	0	1	0	0	6.2	1.6	3.8
1	0244	1	25	44.8	2	3	1			1	2	0														2	0	0	0	0	0	0	0	5.8
1	0245	2	31	41	2	3	1	12	1	1	3	0	70	0	33	20	35	50	0	76	31	40	30	2	2	0	0	0	0	0	0	0	0	5.5	1.2	2.7
1	0247	1	51	41.2	2	3		12	1	1	2	0	70	50	78	60	80	100	100	92	65	93	80	3	3	3	0	1	1	0	0	0	0	5.3
1	0249	2	29	47.7	2	3	1	12	1	1	3	0	40	0	100	25	40	100	100	76	41	79	50	1	1	3	1	0	0	0	0	0	1	10.3	0.74	3.8
1	0251	1	51	41.7	2	3	1	14	1	1	3	0														5	0	1	0	0	0	0	1	6.6
1	0253	2	43	41	2	3	1	14	1	1	3	0	30	25	23	40	45	50	67	52	30	54	17	1	1	6	0	0	0	0	1	1	1	5.6
1	0254	1	38	43.2	2	3	1	12	1	1	1	1	85	75	58	55	25	100	100	88	68	78	30	1	1	0	0	0	0	0	0	0	0	6.2
1	0255	1	50	42.1	2	3	1	11	0	1	2	0	55	0	23	0	20	63	0	52	20	34	20	2	2	0	0	0	0	0	0	0	0	5.2
1	0257	2	41	41	2	3	1	14	1	1	1	1	80	25	25	25	50	100	100	96	39	87	43	1	1	4	0	0	0	0	1	1	0	5.1
1	0259	1	27	44.7	2	3	0	9	0	5	2	0	55	25	13	30	30	13	0	40	31	21	30	1	1	1	0	0	0	0	0	0	0	5.2
1	0260	2	27	46	2	3	1	14	1	1	3	0	30	25	45	25	15	50	33	48	31	37	15			2	0	0	0	1	0	0	0	5.5
1	0262	1	26	43.2	2	3	1	12	1	1	3	0	95	75	65	38	45	88	67	80	68	70	50	1	1	0	0	0	0	0	0	0	0	5.9
1	0263	2	26	45.4	2	3	1	12	1	1	3	0	40	100	45	55	50	63	0	52	60	41	40	2	2	0	0	0	0	0	0	0	0	5.4	1.7	2.4
1	0264	1	34	44.1	2	3	1	12	1	1	2	0	65	50	100	75	10	50	67	88	73	54	62	2	2	2	0	0	0	0	0	0	1	5.9
1	0265	2	30	41.5	2	3	1	14	1	1	3	0	60	75	100	40	25	75	67	76	69	61	75	1	1	1	0	0	0	0	0	0	0	5.4	1.2	3
1	0269	1	63	47.7	2	3	0	12	1	5	3	0	50	0		0			33		17	33	50	1	1	2	0	1	0	0	0	0	0	8.5
1	0271	2	27	40.6	2	3	0	14	1	1	2	0	50	0	0	20	20	0	0	32	18	13	10	1	1	1	0	0	0	0	0	0	0	5.4
1	0272	2	58	43.6	2	3	1	12	1	1	1	1	55	50	23	40	50	100	100	76	42	82	60	2	2	1	0	0	0	0	1	0	0	5.7	1.01	3.5
1	0273	2	26	44.1	2	3		12	1	4	3	0	80	25	45	70	35	63	67	56	55	55	70	2	2	0	0	0	0	0	0	0	0	5.5	1.11	2.4
1	0274	2	33	42	2	3	0	12	1	1	1	1	65	0	58	20	30	25	0	32	36	22	40	1	1	4	1	0	0	0	0	0	0	6	0.6	1.7
1	0276	2	31	41	2	3	1			4	3	0	85	75	80	35	45	100	67	96	69	77	65	2	2	2	0	1	0	0	0	0	0	7.7	1	4.1
1	0277	2	68	44.6	2	3	1	9	0	2	3	0	15	0	23	30	35	25	0	44	17	26	35	2	2	7	0	1	0	1	1	0	0	6.6	1.4	3.4
1	0278	2	47	57.7	2	3		12	1	1	3	0	35	25	35	40	20	63	100	68	34	63	60	2	2	3	0	1	0	1	0	0	1	5.7	1.8	2.4
1	0279	2	47	41.2	2	3	1	12	1	5	3	0	40	25	23	10	5	50	100	80	25	59	50	1	1	13	1	1	1	0	1	0	1	8
1	0280	2	58	41.7	2	3	0	11	0	1	3	0	55	25	35	80	85	75	67	96	49	81	50	2	2	2	0	0	0	0	1	0	0	5.4	0.76	2.2
1	0281	2	24	48.9	2	3	0	14	1	1	3	0	70	100	100	35	65	100	100	80	76	86	40	1	1	0	0	0	0	0	0	0	0	5	1.1	4.2
1	0282	2	40	40.9	2	3	1	14	1	1	1	1	70	75	100	25	25	75	33	80	68	53	75	2	2	2	0	0	0	0	0	0	0	4.7	1.67	3
1	0283	2	33	47.2	2	3		12	1	5	3	0	75	100	90	35	7	100	100	76	75	71	60	1	1	2	0	0	0	0	0	0	1	6.4	1	3.5
1	0286	2	32	41.6	2	3	1	14	1	1	2	0	90	100	100	58	60	100	100	76	87	84	61	2	2	0	0	0	0	0	0	0	0	5.6	0.97	2.6
1	0287	2	47	43.4	2	3	0	14	1	5	3	0	20	0	23	45	5	0	0	40	22	11	50	2	2	1	0	0	0	0	0	0	1	5.4	1.6	4.6
1	0288	2	23	42.5	2	3	0	14	1	1	2	0														1	0	0	0	1	0	0	0
1	0291	2	37	44.3	2	3	1	14	1	1	3	0	70	75	68	70	80	100	100	96	71	94	70	2	2	2	0	0	0	0	0	0	1	5.9	1	3.8
1	0292	2	59	42.3	2	3	1	14	1	1	3	0	45	0	23	50	45	38	0	60	30	36	55	2	2	7	0	1	1	0	0	0	0	6.1	1.9	1.8
1	0293	2	41	40.4	2	3	0	9	0	1	2	0	50	50	45	55	35	75	100	84	50	74	50	1	1	3	0	1	0	0	1	0	0	6.4	1.2	2.6
1	0294	2	48	42.3	2	3																				0	0	0	0	0	0	0	0	6.3
1	0295	1	31	41	2	3		12	1	1	2	0	70	75	78	75	55	100	100	88	75	86	75	1	1	0	0	0	0	0	0	0	0	5.8
1	0296	2	49	44.4	2	3	1	11	0	2	2	0	50	0	58	55	60	75	100	88	41	81	50	2	2	3	0	0	0	0	0	0	1	5	1.9	2.8
1	0297	1	40	42.4	2	3	0	9	0	1	1	1	80	75	100	55	50	75	100	32	78	64	80	2	2	0	0	0	0	0	0	0	0	5.6
1	0300	2	38	40.6	2	3	1	12	1	1	1	1	95	100	70	50	55	100	100	84	79	85	70	2	2	0	0	0	0	0	0	0	0	5.5	0.78	4.4
1	0301	2	75	46.4	2	3	0	12	1	2	3	0	40	0	58	50	65	63	33	60	37	55	75	3	3	6	1	1	0	1	0	0	0	9.1	1.5	2.2
1	0307	2	34	40	2	3	1	12	1	1	2	0	25	75	78	50	35	63	100	64	57	66	55	1	1	0	0	0	0	0	0	0	0	5.8	0.93	4.1
1	0308	2	41	41.4	2	3	1	12	1	5	2	0	20	0	0	5	30	25	100	68	6	56	30	2	2	3	0	0	0	0	0	1	0	6.2	1.3	4
1	0309	2	39	40.2	2	3																				0	0	0	0	0	0	0	0	5.3	1.6	4.2
1	0310	1	45	42.1	2	3	1	14	1	1	2	0	85	50	70	25	55	88	100	76	58	80	65	1	1	1	0	0	1	0	0	0	0	5.9
1	0311	2	61	41	2	3	0			2	3	0														0	0	0	0	0	0	0	0	7.5
1	0312	2	20	41.4	2	3	1	12	1	1	1	1	75	50	78	40	30	25	67	56	61	45	50	2	2	0	0	0	0	0	0	0	0	5.7
1	0317	1	38	41.6	2	3	1	12	1	1	3	0	90	25	68	55	40	50	67	52	60	52	50	2	2	5	1	1	1	0	0	0	0	8.2
1	0318	2	37	40.1	2	3	1	12	1	1	3	0	85	100	55	45	87	88	100	72	71	87	80	2	2	2	0	0	0	1	0	0	1	5	0.82	3
1	0319	2	31	40.5	2	3	0	12	1	5	3	0	95	75	35	60	20	63	67	56	66	52	65	2	2	6	0	0	0	0	1	0	1	5.6	1.2	3.6
1	0320	2	60	43.4	2	3	1	12	1	5	2	0	40	0	0	30	40	88	100	80	18	77	30	2	2	11	0	1	0	1	1	0	0	7	1.2	4.6
1	0321	1	46	40.5	2	3	0	12	1	1	2	0	85	0	80	60	100	75	67	68	56	78	25	1	1	0	0	0	0	0	0	0	0	5.1
1	0322	2	57	42.7	2	3	0	11	0	1	1	1	5	50	23	30	5	38	100	65	27	52	33	1	1	1	0	1	0	0	0	0	0	6.8	1.4	3.7
1	0326	2	20	44.2	2	3	0	12	1	1	3	0	90	25	43	20	25	63	0	32	45	30	50	1	1	0	0	0	0	0	0	0	0	4.8	1.7	2.4
1	0327	1	45	44.8	2	3	1	11	0	1	2	0	56	25	10	25	10	0	33	36	29	20	35	3	3	0	0	0	0	0	0	0	0
1	0328	2	33	41.7	2	3	1	12	1	1	2	0	56	0	45	45	45	75	100	88	37	77	50	1	1	2	0	0	1	0	0	0	0	7.7
1	0329	2	31	53.4	2	3	1	14	1	1	3	0	75	100	90	60	80	75	100	76	81	83	49	2	2	0	0	0	0	0	0	0	0	5.4	0.77	2.8
1	0331	2	61	44.1	2	3	1	9	0	1	2	0	25	0	23	50	30	25	0	44	25	25	60	1	1	6	1	1	1	0	0	0	0	6.3
1	0333	1	35	49.7	2	3	1	12	1	2	3	0	25	0	0	20	20	13	0	4	11	9	40	2	2	1	0	0	0	0	1	0	0	5.5
1	0334	2	39	52.2	2	3	1	14	1	5	3	0	65	100	68	75	65	50	100	84	77	75	80	2	2	2	0	0	0	1	0	0	1	6.6	1.4	3.1
1	0335	2	50	41	2	3	1	12	1	1	3	0														4	1	1	1	0	0	0	0	11.8	1.4	1.4
1	0336	2	38	45.8	2	3	0	12	1	1	3	0	85	75	68	65	50	100	100	72	73	81	70	2	2	0	0	0	0	0	0	0	0	5.6	1.39	4.7
1	0337	2	52	43.2	2	3	1	14	1	1	3	0	65	0	45	30	50	75	67	72	35	66	80	1	1	4	1	1	0	0	0	0	1	7.4	1.57
1	0338	2	41	47.2	2	3	1	12	1	1	2	0	70	75	45	55	60	88	100	96	61	86	60	2	2	0	0	0	0	0	0	0	0	5.7	1.3	3.3
1	0339	2	29	40.3	2	3																				0	0	0	0	0	0	0	0	6.2
1	0340	2	55	40	2	3	1	14	1	1	3	0	90	100	100	80	100	100	100	100	93	100	95	2	2	0	0	0	0	0	0	0	0	6.4	1.6	6
1	0342	1	49	54.9	2	3	0	14	1	5	3	0	55	100	45	30	45	25	100	60	58	58	50	2	2	3	0	0	0	0	1	0	1	5.1
1	0343	2	65	42.6	2	3	1	12	1	2	2	0	60	25	58	40	55	63	33	64	46	54	75	1	1	0	0	0	0	0	0	0	0	6.5	1.6	4.4
1	0344	2	35	45.9	2	3	1			4	3	0	15	0	0	50	30	13	0	45	16	22	15	1	1	0	0	0	0	0	0	0	0	5.9
1	0345	2	28	42.1	2	3	1	14	1	1	2	0	60	50	58	40	35	100	100	76	52	78	40	2	2	1	0	0	0	0	0	0	0	7.2	1.3	2.6
1	0346	2	43	54	2	3	0	14	1	1	3	0	70	50	45	40	5	25	100	76	51	52	55	2	2	4	0	1	0	1	0	0	1	4.5	1.7	3.6
1	0347	2	37	41.2	2	3	1			1	2	0														0	0	0	0	0	0	0	0	5.4	1.28	2
1	0348	2	48	41.2	2	3	1	14	1	1	3	0	75	75	90	70	80	100	100	92	78	93	75	2	2	0	0	0	0	0	0	0	0	5.8	1.2	2.4
1	0349	1	50	46	2	3	1	12	1	1	3	0	75	100	80	60	85	100	100	92	79	94	80	2	2	6	1	1	0	0	0	0	0	12
1	0350	2	29	40.3	2	3	0	14	1	1	3	0	67	100	90	45	65	100	100	88	76	88	35	1	1	0	0	0	0	0	0	0	0	5.3	1.1	2.9
1	0351	2	35	45.5	2	3	1	12	1	1	2	0	65	50	90	50	50	63	33	56	64	51	67	1	1	2	0	0	0	0	0	0	1	6.4
1	0353	2	49	44.1	2	3	1	12	1	1	2	0	60	25	58	25	30	75	100	92	42	74	45	2	2	5	0	1	1	0	0	0	0	5.8	1.5	2.5
1	0355	2	33	41.5	2	3	1	14	1	1	3	0	60	100	45	30	10	13	100	60	59	46	15	1	1	1	0	0	0	0	0	0	1	5.9	0.89	2.8
1	0356	2	28	40.2	2	3	1	9	0	1	2	0	44	25	48	40	25	63	67	56	39	53	20			2	0	0	0	0	0	0	0	5.1	0.89	2.1
1	0357	2	32	48.4	2	3	1	11	0	4	3	0														1	0	0	0	1	0	0	0	26.6	1.7	3.6
1	0358	1	46	40.3	2	3	0	14	1	4	3	0	60	75	78	45	35	100	100	76	65	78	70	1	1	2	0	1	0	0	0	0	0	4.8
1	0360		22	42.8	2	3	0	12	1	4	3	0	95	100	58	65	45	75	100	68	80	72	50	2	2	0	0	0	0	0	0	0	0	5	1.4	3.9
1	0361	2	50	41.5	2	3	1	14	1	1	3	0	90	100	90	100	100	100	100	100	95	100	95	2	2	0	0	0	0	0	0	0	0	5	1.3	4.3
1	0362	2	54	41.9	2	3	1	11	0	1	2	0	25	75	58	90	75	88	100	84	62	87	70	1	1	2	0	0	0	0	1	0	0	6	1.4	2.7
1	0364	2	23	45.5	2	3	0	12	1	1	1	1	65	100	68	50	25	63	33	40	71	40	75	1	1	1	0	0	0	0	0	0	0	4.9	1	2.6
1	0367	2	49	48.4	2	3	1	11	0	1	2	0	30	50	23	50	40	75	33	60	38	52	30	1	1	0	0	0	0	0	0	0	0	8.3	2	2.2
1	0368	2	40	42	2	3	1	14	1	1	1	1	70	100	78	80	55	75	67	64	82	65	75	1	1	0	0	0	0	0	0	0	0	6.1
1	0369	2	64	41.4	2	3	0			1	1	1	55	100	45	50	75	50	100	88	63	78	80	1	1	5	1	1	1	0	0	0	0	6.9	1.5	2.2
1	0370	2	51	40.6	2	3	1	14	1	1	2	0	40	0	35	25	50	38	100	76	25	66	50	2	2	5	0	1	1	0	0	0	0	7.4	1.2	3.2
1	0371	2	21	41.6	2	3	0	12	1	4	3	0	90	100	58	55	55	88	33	60	76	59	67	1	1	3	0	0	0	0	0	1	1	5	1	2.8
1	0377	2	41	49.7	2	3																				0	0	0	0	0	0	0	0	5.1	1.2	4.3
1	0378	1	42	49.5	2	3	0	11	0	4	3	0	70	75	60	40	25	100	67	64	61	64	75	1	1	3	1	1	1	0	0	0	0	9.8
1	0379	2	54	40	2	3	1	14	1	5	3	0	25	0	33	35	0	25	0	68	23	23	25	3	3	5	0	0	0	0	1	0	1	5.6	1.5	3
1	0381	1	60	44.7	2	3							20	0	0	30	55	63	0	44	13	41	20	1	1	0	0	0	0	0	0	0	0	6.6
1	0382	1	34	65.2	2	3	0	14	1	1	3	0	85	100	90	50	40	100	100	72	81	78	65	1	1	0	0	0	0	0	0	0	0	5.4
1	0384	2	48	40.5	2	3	0	9	0	1	2	0	35	25	23	30	0	13	67	40	28	30	50	2	2	0	0	0	0	0	0	0	0	5.6	1.4	3.9
1	0387	2	43	40.4	2	3	0	11	0	5	2	0	40	0	23	40	35	50	0	60	26	36	35	1	1	0	0	0	0	0	0	0	0	10.1	0.83	4.6
1	0388	1	61	44.8	2	3																				0	0	0	0	0	0	0	0	8.9
1	0390	2	50	43.9	2	3	1	12	1	1	3	0	80	75	90	55	60	50	100	72	75	71	60	2	2	2	0	0	0	1	0	0	0	5.5	1.4	4.5
1	0391	2	48	41.5	2	3	1	14	1	1	3	0	55	0	78	10	25	13	0	64	36	26	50	1	1	3	0	1	0	0	0	0	1	5.9	1.4	3.9
1	0392	1	49	40.8	2	3	1	14	1	1	3	0	85	100	90	75	60	100	100	88	88	87	67	2	2	2	0	0	0	0	0	0	0	6.4
1	0394	2	54	46.5	2	3							10	25	13	15	10	100	100	40	16	63	20	1	1	0	0	0	0	0	0	0	0	5.9	1.6	3
1	0396	2	49	41	2	3	1				3	0	75	100	88	50	55	38	67	80	78	60	75	1	1	4	0	0	1	1	0	0	0	5.3	1.6	2.5
1	0397	2	65	55.8	2	3	1	9	0	2	2	0	35	0	0	35	0	25	0	4	18	7	15	1	1	11	0	1	0	0	1	0	1	7	1.4	3.3
1	0401	2	31	43.7	2	3	0	12	1	1	3	0	55	25	23	35	0	100	33	64	35	49	40	3	3	0	0	0	0	0	0	0	0	5.2	1.4
1	0402	2	62	40.6	2	3	1	9	0	2	3	0	35	25	33	50	60	100	100	88	36	87	75	1	1	5	0	1	1	0	0	0	0	7.6	1.6	2.1
1	0403	1	46	42.3	2	3							90	100	90	75	85	100	100	92	89	94	70	2	2	0	0	0	0	0	0	0	0	6.8
1	0404	2	37	47.3	2	3	1	12	1	5	3	0	25	0	23	45	30	25	100	64	23	55	60	1	1	0	0	0	0	0	0	0	0	5.1	1.4	2.9
1	0407	1	68	54.7	2	3	0	12	1	2	3	0	10	0	23	50	15	25	0	56	21	24	55	2	2	5	0	1	1	0	0	0	0	6.1
1	0408	2	26	40.9	2	3	1			5	1	1	40	0	45	45	35	63	0	48	33	37	60	2	2	2	0	1	0	0	0	0	0	5.7	1.2	4.4
1	0409	2	24	40.6	2	3	0	9	0	5	1	1	50	0	13	30	40	50	33	60	23	46	70	2	2	1	0	0	0	0	0	0	0	5.7	1.2	2.4
1	0411	2	27	44.7	2	3	0	12	1	1	2	0	70	75	78	70	40	38	0	64	73	36	20	2	2	1	1	0	0	0	0	0	0	8.3
1	0412	2	73	42.7	2	3	1	9	0	2	3	0	65	100	45	45	60	88	67	76	64	73	50	2	2	4	0	1	1	0	0	0	0	6.2	1.6	3.1
1	0413	2	31	41.8	2	3	1	14	1	1	2	0	50	25	45	60	40	100	100	80	45	80	30	1	1	0	0	0	0	0	0	0	0	6.8
1	0414	2	36	43.7	2	3	1	12	1	2	2	0	60	0	45	45	45	50	0	72	38	42	80	2	2	7	0	0	0	0	0	1	1	6.2	1.1	4
1	0415	2	38	40.7	2	3	0	12	1	5	1	1	80	50	68	65	35	63	67	52	66	54	45	2	2	2	0	0	0	0	0	1	1	5.3	0.9	4.2
1	0417	2	56	43	2	3	0	12	1	5	2	0	55	25	45	60	50	100	100	72	46	81	75	2	2	3	0	0	0	0	0	1	1	5.9	1	3.5
1	0419	2	53	47	2	3	1	12	1	1	3	0	65	50	45	30	30	75	33	80	48	55	37	3	3	3	0	1	0	0	0	0	1	6	1.6	3.4
1	0420	2	34	45.4	2	3	1	14	1	1	3	0	80	25		50			0		52	0	70	2	2	1	0	0	0	0	0	0	1	5.9	1.5	2.5
1	0423	2	19	45.9	2	3	0	11	0		2	0	17	100	70	25	45	75	67	48	53	59	40	2	2	0	0	0	0	0	0	0	0	6.1
1	0425	2	58	40	2	3	0	14	1	1	3	0	90	0	23	70	45	38	0	40	46	31	65	1	1	1	0	1	0	0	0	0	0	7.4	1.7	3.8
1	0427	1	43	40.7	2	3	1	11	0	2	3	0	50	0	58	25	25	50	0	48	33	31	40	1	1	5	0	0	0	0	1	1	1	6.4
1	0428	2	64	52.5	2	3	0	14	1	5	3	0	40	0	68	25	20	25	0	32	33	19	30	2	2	12	0	1	1	1	0	0	1	6.8	1.5	3.2
1	0429	1	26	41.4	2	3	1	11	0	1	2	0	40	0	0	10	10	50	0	48	13	27	25	1	1	0	0	0	0	0	0	0	0	5.8
1	0430	2	52	42.2	2	3	1	14	1	1	2	0	40	75	68	50	40	25	67	40	58	43	35			3	0	0	0	1	0	0	1	6.3
1	0431	1	49	40.7	2	3	1	9	0	1	3	0	45	100	88	80	45	38	67	84	78	59	70	1	1	0	0	0	0	0	0	0	0
1	0432	1	36	45	2	3	0			5	1	1	50	0	0	65	50	38	0	68	29	39	50	2	2	2	0	0	0	0	1	0	0	5.7
1	0434	1	30	40.9	2	3	1	12	1	1	3	0	80	25	55	75	55	75	100	60	59	73	65	3	3	1	0	0	0	1	0	0	0	5.5
1	0435	2	22	40.1	2	3																				0	0	0	0	0	0	0	0	5.6
1	0436	2	20	47.3	2	3																				0	0	0	0	0	0	0	0	6.4	1.1	5
1	0438	2	55	40.5	2	3	1	11	0	5	2	0	25	0	0	20	20	0	0	60	11	20	25	1	1	10	0	0	0	0	1	1	1	5.2	1.86	3.6
1	0440	2	28	40.8	2	3																				0	0	0	0	0	0	0	0	6
1	0442	1	63	42.3	2	3							70	75	88	50	55	38	33	64	71	48	75	2	2	0	0	0	0	0	0	0	0	8.3
1	0443	2	49	41.2	2	3	1	14	1	1	2	0	55	75	90	40	40	63	33	44	65	45	30	1	1	2	0	1	0	0	0	0	0	5.8	1.03	4
1	0445	2	43	40.8	2	3	1	14	1	1	2	0	30	50	35	25	20	50	100	76	35	62	25	1	1	1	0	0	0	0	0	0	1	6.3	1.2	3
1	0446	2	18	41.8	2	3	0	12	1	1	3	0	85	100	68	50	50	75	67	60	76	63	70	3	3	3	1	1	0	0	0	0	0	5.5	1	4.3
1	0448	2	23	41.6	2	3	0	14	1	4	3	0	95	100	78	55	30	50	0	24	82	26	65	1	1	0	0	0	0	0	0	0	0	4.9	1.3	3.2
1	0453	2	35	46.7	2	3	1	9	0	1	3	0	65	50	45	35	45	75	100	84	49	76	60	1	1	4	0	0	0	0	1	0	0	6.1	1.4	3.4
1	0455	2	32	40.4	2	3	0	14	1	1	3	0	100	100	90	50	35	75	67	56	85	58	71	2	2	1	0	0	0	0	0	0	1	5.3	1.06	2.9
1	0457	2	30	47.8	2	3																				0	0	0	0	0	0	0	0	5.6	1.1	3.6
1	0458	1	44	49	2	3	1	12	1	1	2	0	85	75	100	70	40	88	100	80	83	77	70	1	1	2	0	1	0	0	0	0	0	5.7
1	0460	2	43	41.9	2	3	1	11	0	1	3	0	80	100	78	30	80	100	100	88	72	92	35	2	2	6	1	1	1	1	0	0	0	9.9
1	0462	1	59	42	2	3	0	12	1	1	2	0	80	33	90	45	50	63	67	40	62	55	40	2	2	6	1	1	1	0	0	0	0	12.9
1	0463	1	57	42	2	3	1	12	1	1	3	0	65	100	70	55	40	100	100	76	73	79	70	2	2	3	1	1	1	0	0	0	0	8.8
1	0465	2	52	42.7	2	3	1	14	1	1	3	0	30	0	58	65	40	50	33	80	38	51	70	2	2	0	0	0	0	0	0	0	0	6.5
1	0469	2	24	44.6	2	3	1	12	1	1	2	0	70	0	55	5	50	50	0	56	33	39	45	1	1	1	1	0	0	0	0	0	0	6.4	1.1	3.2
1	0470	1	45	46.3	2	3	1	11	0	1	3	0	70	100	100	70	60	100	100	88	85	87	70	2	2	4	0	1	1	0	0	0	0	5.8
1	0474	2	52	41.1	2	3																				0	0	0	0	0	0	0	0	7.4	1.7	2.2
1	0475	2	60	45.6	2	3	0	9	0	5	2	0	20	0	10	35	20	50	0	44	16	29	25	2	2	10	0	1	1	1	1	0	1	6.7	1.2	2.5
1	0476	2	46	41.4	2	3	1	11	0	5	2	0	65	100	45	35	45	75	0	72	61	48	50	2	2	7	0	0	0	0	1	1	1	6.2	1.4	4.9
1	0478	1	52	52	2	3	0	11	0	1	3	0	15	0	0	5	0	0	33	52	5	21	10	1	1	6	0	1	0	1	1	0	0	5.8
1	0481	1	51	41.9	2	3																				0	0	0	0	0	0	0	0	7.6
1	0483	2	35	40	2	3																				0	0	0	0	0	0	0	0	5.8	1.3	3.6
1	0484	2	42	48.1	2	3	0	14	1	1	3	0	75	100	90	55	35	100	100	48	80	71	20	3	3	4	0	0	0	0	0	0	0	5.6	0.66	2.7
1	0486	2	48	43.7	2	3	1	12	1	1	2	0	65	75	45	55	50	100	100	88	60	85	60	1	1	2	0	1	0	0	0	0	0	6.1	1.4	3.1
1	0487	2	29	45.9	2	3	1	12	1	1			65	75	70	55	30	75	33	52	66	48	35	2	2	1	0	0	0	0	0	0	0	5.5
1	0488	2	62	45.7	2	3	0	9	0	5	2	0	30	0	23	19	5	25	0	52	18	21	20	2	2	0	0	0	0	0	0	0	0	5.9	1	3.5
1	0490	1	62	43.2	2	3	1	14	1	1	2	0	75	100	100	45	75	100	100	80	80	89	70	3	3	6	0	1	1	1	0	0	0	5.5
1	0491	2	37	43.9	2	3	1	14	1	1	3	0	100	100	90	60	75	100	100	92	88	92	70	2	2	1	0	0	0	0	0	0	0	5.7	1.1	3.4
1	0492	2	58	41.8	2	3	1	14	1	1	1	1	70	50	45	50	50	100	100	76	54	82	62	3	3	6	0	1	1	0	0	0	1	6.5	1.3	3.9
1	0493	2	33	49.5	2	3	1			1	3	0	80	50	55	30	40	50	67	40	54	49	55	2	2	7	0	1	1	1	0	0	1	5.4	1.6	3.8
1	0494	1	53	44.6	2	3	1			4	2	0	35	25	33	50	30	75	100	80	36	71	50	1	1	1	0	0	0	0	0	0	0	6.3
1	0496	1	26	46.7	2	3							50	50	23	30	35	50	100	48	38	58	20	1	1	0	0	0	0	0	0	0	0	4.6
1	0499	2	32	41.1	2	3	1	14	1	1	3	0	95	100	58	30	80	100	100	84	71	91	60	3	3	0	0	0	0	0	0	0	0	5.3
1	0502	1	60	40.6	2	3	1	9	0	1	3	0	55	100	65	25	30	88	67	60	61	61	25	1	1	4	0	1	1	0	0	0	0	16.7
1	0503	2	23	40.4	2	3	0	14	1	5	2	0	85	100	100	20	35	25	0	20	76	20	15	1	1	8	0	0	0	1	0	1	1	5.6	1.6	3
1	0504	1	48	47.3	2	3	0	14	1	1	1	1	75	100	80	45	55	100	33	68	75	64	50	2	2	0	0	0	0	0	0	0	0	5.9
1	0506	2	48	41.1	2	3							80	100	100	75	85	88	100	88	89	90	70	1	1	0	0	0	0	0	0	0	0	7.3	1	4.6
1	0509	2	65	41.2	2	3	0	14	1	2	2	0	10	0	33	15	30	50	100	64	15	61	30	2	2	8	0	1	0	0	1	0	0	7.4	1	4.1
1	0510	1	37	42.7	2	3	1	12	1	1	3	0	80	100	90	45	20	100	100	80	79	75	45	1	1	3	1	1	0	0	0	0	0	11.7
1	0511	2	30	54	2	3	1	12	1	1	3	0	50	0	68	25	60	88	100	92	36	85	60	2	2	5	0	0	0	0	0	0	0	5.6	1.1	2.9
1	0512	2	30	47.3	2	3	1	14	1	4	3	0	35	50	58	35	15	25	0	56	45	24	40	1	1	2	0	0	0	0	0	0	1	9.5
1	0513	2	39	50	2	3	0	14	1	3	3	0	25	75	35	15	50	63	100	92	38	76	60	1	1	11	0	0	0	0	1	0	0	7.4	1	3.7
1	0514	2	57	44.6	2	3	0	9	0	1	1	1	50	0	33	25	20	25	0	44	27	22	40	1	1	5	0	1	0	0	0	0	0	5.5	1.3	3.9
1	0517	2	54	41.7	2	3	1	9	0	1	2	0	89	100	60	56	40	88	100	84	76	78	75	2	2	0	0	0	0	0	0	0	0	5.6	1.8	3.1
1	0518	1	39	46.3	2	3	0	11	0	1	3	0	55	100	88	65	20	75	67	68	77	58	45	1	1	1	0	0	0	0	0	0	1	5.5
1	0520	2	36	40	2	3	1	12	1	1	2	0	90	75	90	70	45	100	100	76	81	80	75	3	3	0	0	0	0	0	0	0	0	6	1.4	2.7
1	0521	2	40	41.6	2	3	0	9	0	4	2	0	55	25	58	55	35	63	33	52	48	46	50	2	2	4	0	0	0	0	1	0	1	5.9	0.91	4.3
1	0522	2	46	51.6	2	3	0	14	1	1	2	0	75	100	90	85	65	88	100	92	88	86	90	2	2	0	0	0	0	0	0	0	0	5.8	1.1	3
1	0523	1	59	47.7	2	3	0	9	0	1	3	0	30	100	58	50	55	63	100	68	60	72	65	1	1	9	1	1	1	0	1	0	0	5.4
1	0525	1	29	41.6	2	3	0	14	1	1	2	0	90	25	100	50	40	75	100	88	66	76	50	2	2	0	0	0	0	0	0	0	0	6.4
1	0526	1	57	44.9	2	3	1	11	0	1	3	0	100	100	100	100	95	100	100	100	100	99	90	2	2	3	0	1	1	0	0	0	0	6.4
1	0527	2	26	43.4	2	3	1	12	1	1	2	0	80	100	58	35	70	100	100	84	68	89	80	2	2	2	0	0	0	0	0	0	0	4.6	1.2	2.1
1	0530	1	50	40.9	2	3	0	14	1	1	3	0	75	100	90	55	85	100	100	72	80	89	69	1	1	8	0	1	0	0	1	0	0	6.6
1	0531	1	53	40.1	2	3	1	11	0	1	2	0	55	100	80	50	30	75	100	72	71	69	40	1	1	1	0	0	0	0	0	0	0	5.7
1	0532	2	38	40.1	2	3	1	12	1	4	3	0	100	100	88	25	75	88	100	44	78	77	70	1	1	3	0	1	0	0	0	0	0	5.9	1.2	3.3
1	0535	2	48	40.7	2	3	1	14	1	1	2	0	85	100	78	70	60	75	100	80	83	79	80	1	1	0	0	0	0	0	0	0	0	5.9	1.7	3.4
1	0537	2	36	48.9	2	3	1	9	0		3	0	70	100	58	40	50	88	100	76	67	79	45	2	2	3	0	0	0	0	0	0	0	5.8	1.7	2.8
1	0538	2	28	41.8	2	3	1	9	0	1	2	0	90	50	90	50	30	100	100	88	70	80	45	2	2	2	0	0	0	0	0	1	1	6.5	1.1	2.3
1	0540	1	36	40	2	3	0	12	1	1	2	0	75	75	100	60	65	100	67	80	78	78	50	3	3	0	0	0	0	0	0	0	0	5.7
1	0542	2	52	56.7	2	3	1	14	1	1	3	0	30	100	78	35	40	75	100	92	61	77	40	1	1	5	1	1	0	0	0	0	0	6	1.3	2
1	0548	1	37	44	2	3	0	14	1	1	3	0	78	100	90	55	70	88	67	80	81	76	77	2	2	2	0	1	0	0	0	0	0	6.8
1	0549	1	35	43.3	2	3	1	13	1	4	2	0	95	100	100	65	40	50	67	80	90	59	10	1	1	0	0	0	0	0	0	0	0	5.9
1	0550	1	55	40	2	3																				0	0	0	0	0	0	0	0	6.6
1	0552	2	40	40.7	2	3	1	14	1	1	2	0	60	0	100	45	40	38	33	72	51	46	40	2	2	0	0	0	0	0	0	0	0	5.1	0.99	2.2
1	0554	2	54	48.1	2	3	0	12	1	1	3	0	44	25	13	60	35	100	100	80	36	79	70	1	1	0	0	0	0	0	0	0	0	5.6	1.8	3.4
1	0555	2	23	42.7	2	3	1	12	1	4	2	0	80	100	45	10	35	25	0	84	59	36	69	3	3	0	0	0	0	0	0	0	0	7.1	1.1	2.1
1	0556	2	45	40.9	2	3	0	11	0	1	1	1	75	100	35	45	0	100	67	68	64	59	50	3	3	0	0	0	0	0	0	0	0	7.7
1	0557	1	42	42.4	2	3	1	12	1	5	3	0	70	50	45	70	50	38	33	52	59	43	65	2	2	4	0	1	0	0	0	0	0	6.8
1	0559	2	26	42.6	2	3																				0	0	0	0	0	0	0	0	5.8	1.1	2.5
1	0560	1	47	45.9	2	3																				0	0	0	0	0	0	0	0
1	0562	2	40	40.1	2	3	1	12	1	1	3	0	90	67	68	55	50	75	100	72	70	74		1	1	0	0	0	0	0	0	0	0	5.1	1.4	3.4
1	0563	2	19	47.2	2	3							65	100	70	80	40	100	100	72	79	78	75	2	2	0	0	0	0	0	0	0	0	5.3
1	0564	2	49	40.4	2	3	1	14	1	1	3	0	85	100	68	65	80	100	100	92	80	93	70	2	2	1	0	1	0	0	0	0	0	5.3	1.6	3.3
1	0565	1	18	43.7	2	3	0	12	1	4	1	1	85	100	78	40	10	50	0	48	76	27	55	2	2	1	0	0	0	0	0	1	0	5.8
1	0566	1	38	57	2	3	1	12	1	5	3	0	20	0	23	30	20	38	0	52	18	28	40	2	2	0	0	0	0	0	0	0	0	7.5
1	0567	1	45	44.1	2	3	0	12	1		3	0	90	100	90	60	60	100	100	60	85	80	75	2	2	1	0	0	0	0	0	0	0	5.9
1	0569	2	61	40.1	2	3																				0	0	0	0	0	0	0	0	6.9	1.5	2.3
1	0570	2	34	40.1	2	3	1	9	0	4	2	0	56	100	20	25	40	63	100	60	50	66	50	2	2	6	0	0	0	0	1	1	0	5.6	1.9	3.5
1	0571	2	53	40.1	2	3	0	9	0	5	2	0	20	0	10	15	15	0	0	56	11	18	35	2	2	9	1	1	0	1	0	0	1	10	1	4.2
1	0574	2	65	43	2	3							70	100	78	80	65	100	100	76	82	85	75	2	2	0	0	0	0	0	0	0	0	6.5	1.6	1.8
1	0575	1	29	45.7	2	3	1	12	1	1	3	0	45	0	45	45	50	50	0	72	34	43	50	1	1	0	0	0	0	0	0	0	0	5.4
1	0576	2	52	43	2	3	1	14	1	1	2	0	80	75	100	40	60	50	0	80	74	48	80	2	2	4	1	1	0	0	0	1	0	9.7	0.9	2.5
1	0578	2	47	42.8	2	3	1	12	1	1	3	0	75	75	100	55	50	100	100	76	76	82	98	1	1	0	0	0	0	0	0	0	0	6.6	0.66	2.3
1	0579	2	33	40.7	2	3	1	14	1	1	2	0	55	75	100	45	10	25	33	40	69	27	45	2	2	1	0	0	0	0	0	0	0	6.7	0.89	3.3
1	0581	2	54	48.5	2	3	1	14	1	1	3	0	60	50	100	65	50	75	100	80	69	76	85	2	2	4	0	1	0	1	0	0	0	6.1	2.3	5
1	0582	2	49	45.8	2	3	1	11	0	1	2	0	65	50	45	30	55	38	100	64	48	64	70	2	2	1	0	0	0	1	0	0	0	5.3	1.27	4.6
1	0586	2	27	45.2	2	3	0			4	3	0	20	25	45	15	20	50	0	36	26	27	10	1	1	0	0	0	0	0	0	0	0	6.6	0.91	2.7
1	0587	2	32	41.8	2	3	0	12	1	4	3	0	55	100	68	25	25	63	100	60	62	62	30	1	1	4	0	1	0	1	0	0	1	6.8
1	0590	2	52	40.7	2	3																				0	0	0	0	0	0	0	0	12.1
1	0592	2	41	54.3	2	3																				0	0	0	0	0	0	0	0
1	0595	2	58	45	2	3	1	14	1	1	2	0	40	25	35	20	40	63	100	80	30	71	15	1	1	3	0	1	0	0	0	0	1	6.3	1.4	5.5
1	0597	2	50	41.4	2	3	1	14	1	1	3	0	60	25	45	80	55	50	100	76	53	70	80	2	2	0	0	0	0	0	0	0	0	4.7	1.2	3.1
1	0602	2	22	49.6	2	3	0	12	1	1	3	0	90	100	90	50	40	100	100	60	83	75	50	2	2	0	0	0	0	0	0	0	0	5.6	1.1	3.1
1	0603	1	51	44.8	2	3	1	11	0	2	3	0	20	25	50	60	60	50	33	72	39	54	80	1	1	2	0	0	0	0	1	0	1	5.1
1	0605	2	53	42.5	2	3	1	14	1	1	2	0	40	0	58	30	25	38	0	52	32	29	25	2	2	7	1	1	1	1	0	0	0	13.8	0.89	2.3
1	0606	1	68	42.1	2	3	1	12	1	2	1	1	39	0	45	35	45	75	100	68	30	72	60	2	2	4	0	1	0	0	0	0	0	9.3
1	0607	2	32	41.1	2	3	1	12	1	1	3	0	90	50	100	35	60	50	67	56	69	58	66	2	2	0	0	0	0	0	0	0	0	5.5
1	0608	2	52	47.5	2	3	0	12	1		3	0	35	25	45	55	10	63	33	44	40	38	45	1	1	0	0	0	0	0	0	0	0	5.5	2	3.8
1	0611	1	44	51.3	2	3																				0	0	0	0	0	0	0	0	6.3
1	0613	2	43	48.2	2	3																				0	0	0	0	0	0	0	0	6.5	0.98	4
1	0616	2	39	40.4	2	3	0	14	1	1	3	0	20	0	58	0	5	0	100	48	20	38	0	2	2	10	0	0	0	0	1	0	1	6.7	1.8	3.5
1	0619	2	51	44.8	2	3	0	14	1	1	3	0	90	100	100	75	70	100	100	80	91	88	80	3	3	0	0	0	0	0	0	0	0	5.9	1.2	2.4
1	0621	1	33	63.7	2	3	0	14	1	5	3	0	61	100	90	40	40	100	100	76	73	79	80	1	1	0	0	0	0	0	0	0	0	5.1
1	0622	1	45	42.7	2	3																				0	0	0	0	0	0	0	0	5.7
1	0623	2	54	41	2	3	0	12	1	1	3	0	80	0	68	45	35	63	33	56	48	47	40	2	2	2	0	1	0	0	0	0	0	9.2	1.5	4.5
1	0624	2	23	43.6	2	3	0	14	1	1	3	0	85	0	23	25	40	50	67	56	33	53	75	2	2	1	0	0	0	0	0	0	0	5.3
1	0625	2	40	46.1	2	3	0	14	1	1	2	0	85	75	78	50	65	75	67	80	72	72	65	2	2	3	0	1	0	0	0	0	1	6.8	0.86	3
1	0627	1	53	54.6	2	3	1			1	3	0	75	100	90	70	85	100	100	100	84	96	25	2	2	3	0	1	0	0	0	0	0
1	0629	2	35	46.5	2	3	1	12	1	1	3	0	55	25	25	60	25	100	100	72	41	74	40	3	3	2	0	1	0	0	0	0	0	5.4
1	0630	2	43	40.8	2	3	1	14	1	1	2	0	55	100	48	35	30	25	67	48	60	43	10	2	2	1	0	0	0	1	0	0	0	5.5	1.6	3.2
1	0634	2	31	51.6	2	3	1	14	1	1	3	0	50	100	90	40	40	63	67	76	70	62	45	1	1	0	0	0	0	0	0	0	0	5.6	1.2	4.6
1	0636	2	40	41.1	2	3	0	11	0	1	1	1	0	0	23	50	50	50	100	56	18	64	45	2	2	4	0	0	0	0	1	1	0	6.3	1.17	3.6
1	0638	2	27	43	2	3	1	12	1	4	2	0	95	100	100	60	65	63	67	72	89	67	65	2	2	2	0	0	0	1	0	0	0	5.5	0.88	3.9
1	0643	2	54	41.3	2	3	1	11	0	5	2	0	50	0	45	20	20	38	0	64	29	31	45	1	1	5	0	0	0	0	1	0	1	6.6
1	0644	2	53	40.2	2	3	1	12	1	2	2	0	25	100	35	30	25	75	100	68	48	67	40	1	1	0	0	0	0	0	0	0	0	6.4
1	0645	1	44	40	2	3	0	12	1		3	0	80	0	0	50	75	100	100	100	33	94	40	1	1	0	0	0	0	0	0	0	0	6.6
1	0646	2	57	42.7	2	3							75	100	58	55	75	88	100	68	72	83	60	1	1	0	0	0	0	0	0	0	0	5.8	1.4	4.3
1	0648	2	45	41.5	2	3	1	12	1	1	3	0	65	0	23	45	27	63	33	64	33	47	25			1	0	1	0	0	0	0	0	6.8	1.2	4.9
1	0650	1	45	47.4	2	3	0	14	1	1	3	0	40	25	45	55	40	63	67	68	41	60	60	2	2	1	0	1	0	0	0	0	0	5.7
1	0652	1	45	42	2	3	1	12	1	1	3	0	80	100	90	55	70	100	100	92	81	91	60	2	2	1	0	1	0	0	0	0	0	5.9
1	0653	1	59	41.6	2	3	1	12	1	1	1	1	80	75	68	45	45	63	100	80	67	72	70	2	2	9	1	1	1	0	0	0	0	6.1
1	0654	2	53	41.9	2	3	1	11	0	4	2	0	60	0	78	50	30	25	0	56	47	28	60			2	0	0	0	0	0	0	1	5.7	1.6	4
1	0656	2	52	43.6	2	3	1	9	0	5	3	0	50	25	23	30	25	63	0	48	32	34	30	1	1	6	0	0	0	0	0	1	1	7.2	2	3.5
1	0657	2	34	40.4	2	3	1			1	2	0	75	100	100	85	75	100	100	80	90	89	35	2	2	0	0	0	0	0	0	0	0	6.4
1	0658	2	31	46.9	2	3							83	100	70	60	50	75	100	68	78	73	90	3	3	0	0	0	0	0	0	0	0	5.9	1.1	4.1
1	0659	2	36	42.6	2	3	1			1	2	0	90	100	90	35	50	88	100	88	79	82	35	1	1	0	0	0	0	0	0	0	0	5.9	1.4	3.4
1	0661	1	57	63.1	2	3	0	11	0	5	2	0	20	75	35	30	45	75	67	48	40	59	25	2	2	9	0	0	1	1	0	1	1	6.6
1	0664	2	46	47.8	2	3	0	11	0	5	1	1	20	0	23	15	15	25	0	28	15	17	25	1	1	5	1	1	0	0	0	0	1	7.9	0.92	2.3
1	0665	2	57	43.1	2	3	1	12	1	1	3	0	65	75	68	60	40	63	67	60	67	58	60	1	1	3	0	1	0	0	1	1	0	5.2	1.6	3.7
1	0667	2	58	40.4	2	3	1	14	1	5	1	1	55	0	45	40	30	50	33	44	35	39	50	1	1	5	0	0	0	0	0	1	1	6.3
1	0668	2	52	58.8	2	3																				0	0	0	0	0	0	0	0	5.6	1.6	3.1
1	0671	2	32	40.7	2	3	0	12	1	1	2	0	60	25	45	50	45	38	100	76	45	65	55	2	2	1	0	0	0	0	0	0	0	5.6
1	0672	1	30	43	2	3																				0	0	0	0	0	0	0	0	6
1	0673	2	44	41.7	2	3	1	12	1	1	3	0	65	0	55	65	55	38	67	80	46	60	65	1	1	4	1	1	0	0	0	0	1	7.4	1.01	1.9
1	0674	2	52	43.5	2	3	1	9	0	1	2	0	65	100	58	65	45	75	100	80	72	75	24	2	2	0	0	0	0	0	0	0	0	5.4	1.8	3.4
1	0675	2	33	48.3	2	3	1	9	0	1	2	0	80	50	23	60	50	63	100	68	53	70	60	2	2	1	0	0	0	1	0	0	0	5.7
1	0676	2	39	54	2	3																				0	0	0	0	0	0	0	0	9.7	1.4	3.4
1	0677	2	29	40.6	2	3	1	14	1		3	0	60	0	13	40	5	50	33	76	28	41	70	2	2	2	0	0	0	1	0	0	0	5.4	0.9	3.3
1	0678	1	64	46.9	2	3	0	9	0	5	2	0	20	0	33	20	30	38	100	92	18	65	5	1	1	17	1	1	1	0	1	0	0	10.6
1	0679	2	41	45.7	2	3	1			5	3	0	80	100	25	25	35	75	67	68	58	61	20	4	3	4	0	1	0	0	1	0	1	5.8	1.6	3
1	0680	1	23	40.5	2	3																				0	0	0	0	0	0	0	0	5.4
1	0681	2	55	49.4	2	3	1	14	1	1	3	0	0	0	0	10	0	0	100	68	3	42	0	1	1	3	0	0	0	0	0	0	0	5.7
1	0682	1	33	44.2	2	3	1	9	0	1	2	0	55	0	68	40	40	75	33	16	41	41	40	2	2	6	0	1	0	0	0	0	0	6.6
1	0683	1	38	42.3	2	3	1	12	1	1	3	0	60	50	58	55	30	38	67	64	56	50	55	2	2	0	0	0	0	0	0	0	0	5.9
1	0684	1	37	40.7	2	3																				0	0	0	0	0	0	0	0	5.7
1	0690	2	37	46.9	2	3	1	14	1	1	3	0	95	100	70	50	90	100	100	100	79	98	70	2	2	1	0	0	0	0	0	0	0	6.7	1	1.8
1	0691	2	46	40.5	2	3	1	11	0	1	2	0	90	100	23	75	75	75	100	92	72	86	70	2	2	0	0	0	0	0	0	0	0	6.1
1	0692	2	43	40.4	2	3	1	14	1	1	3	0	85	100	100	40	45	100	67	72	81	71	80	2	2	2	1	1	0	0	0	0	0	10.7
1	0696	1	30	43.7	2	3	1	12	1	1	3	0	70	25	58	25	20	63	0	92	45	44	52	2	2	0	0	0	0	0	0	0	0	6.7
1	0697	2	39	48.1	2	3	1	12	1	1	2	0														0	0	0	0	0	0	0	0	5.2	1	4.4
1	0698	2	30	53.6	2	3	0	14	1		3	0	85	50	90	50	20	75	100	36	69	58	60	2	2	0	0	0	0	0	0	0	0	5.2
1	0700	2	47	40.1	2	3	0	14	1	5	2	0	0	0	0	13	40	13	0	72	3	31	20	1	1	5	0	0	0	0	0	1	1	5.6	1.5	2.3
1	0705	1	55	49.7	2	3	1	11	0	1	1	1	20	0	10	30	10	38	100	92	15	60	30	1	1	0	0	0	0	0	0	0	0	6.1
1	0706	2	41	41.4	2	3	1	14	1	1	3	0	90	100	90	85	85	100	100	84	91	92	75	3	3	0	0	0	0	0	0	0	0	5.9	1.4	3.6
1	0707	2	27	40.6	2	3	0	12	1	1	3	0	75	100	78	65	50	75	33	80	80	60	80	2	2	0	0	0	0	0	0	0	0	5.4
1	0708	2	44	43.2	2	3																				0	0	0	0	0	0	0	0	6.6	1	3.1
1	0710	1	58	44.1	2	3	0	14	1	4	2	0	5	25	100	45	75	100	0	88	44	66	40	1	1	7	1	1	1	0	0	0	0	6.3
1	0712	2	18	41.3	2	3	0	12	1	1	3	0	70	50	33	40	20	38	0	40	48	25	25	3	3	0	0	0	0	0	0	0	0	5.7	1.2	4.5
1	0713	2	38	44	2	3																				0	0	0	0	0	0	0	0	5
1	0715	2	55	43.3	2	3	0	12	1	4	1	1	25	0	23	40	20	38	67	48	22	43	25	1	1	12	0	1	1	1	1	1	1	5.4	1	2.8
1	0719	2	31	44.5	2	3	1	12	1	1	3	0	45	25	23	40	60	25	67	60	33	53	55	1	1	2	0	0	0	0	0	0	0	5.7
1	0721	2	54	41.9	2	3	1	11	0	1	3	0	35	50	45	85	55	100	100	88	54	86	50	2	2	1	0	0	0	0	0	0	0	6.6	1.2	4.9
1	0723	1	47	41.2	2	3	1			1	2	0	50	100	100	85	90	100	100	96	84	97	70	1	1	1	0	1	0	0	0	0	0	6.4
1	0724	2	45	41.1	2	3	1	9	0	1	2	0	22	0	23	5	5	25	67	56	13	38	25	2	2	4	0	1	0	0	0	0	0	5.4
1	0725	2	53	40.6	2	3	0	11	0	1	1	1	63	100	25	80	0	25	100	8	67	33	70	2	2	5	0	0	0	1	1	0	1	5.4
1	0727	1	40	49.5	2	3		9	0	1	2	0	85	100	45	50	60	63	100	56	70	70	40	1	1	2	0	0	0	0	0	0	0	5.6
1	0732	2	45	44.5	2	3	0	11	0	1	3	0	35	75	68	40	30	75	67	80	55	63	30	1	1	6	1	1	0	0	0	0	1	8.2
1	0736	1	38	90.4	2	3	0	12	1	5	3	0	50	100	70	50	45	63	100	84	68	73	55	1	1	0	0	0	0	0	0	0	0	7
1	0739	2	54	40.2	2	3	1	9	0	1	1	1	75	25	23	45	15	38	100	64	42	54	10	1	1	4	0	1	0	0	0	0	1	6.6	1	3
1	0742	2	48	40.4	2	3	1	14	1	5	3	0	30	75	45	30	55	50	67	68	45	60	40	2	2	3	1	0	0	0	0	0	1	6.5
1	0743	2	22	42.1	2	3																				0	0	0	0	0	0	0	0	5.7	1.5	3.8
1	0744	2	40	40.3	2	3	1	14	1	1	2	0	65	0	25	45	20	50	100	72	34	61	35	1	1	0	0	0	0	0	0	0	0	6.9
1	0745	2	25	45.2	2	3	0	12	1	1			90	75	23	25	0	63	67	72	53	51	30	1	1	4	1	0	0	0	0	0	1	5.4	1.3	4
1	0747	2	48	41	2	3	1	11	0	1	2	0	85	100	78	55	40	100	100	56	80	74	50	2	2	3	1	1	0	0	0	0	0	15.6	0.98	2.5
1	0748	2	53	44.6	2	3	0	11	0	1	3	0	80	100	80	45	75	100	100	88	76	91	60	1	1	10	1	1	1	0	1	0	0	6
1	0749	2	55	43.4	2	3	1	12	1	1	2	0	60	0	23	20	15	38	33	76	26	41	35	1	1	4	0	0	0	0	0	0	0	8.8
1	0750	2	34	40.9	2	3	1	9	0	1	3	0	50	25	45	75	20	50	0	28	49	25	50	2	2	0	0	0	0	0	0	0	0	5.7
1	0755	2	54	50.3	2	3	1	12	1	1	3	0	80	100	70	75	80	100	100	96	81	94	85	1	1	2	0	1	0	1	0	0	0	5.6	1.4	2.9
1	0758	2	41	46.2	2	3	1	12	1	1	2	0	90	75	58	90	40	100	67	84	78	73	85	1	1	2	0	0	0	0	0	0	0	6.3	0.91	2.6
1	0759	1	21	44.3	2	3	0	12	1	1	1	1	50	100	68	25	35	75	100	56	61	67		1	1	0	0	0	0	0	0	0	0	5
1	0760	2	59	40.5	2	3	1	14	1	1	3	0	95	100	90	95	85	100	100	64	95	87	75	1	1	0	0	0	0	0	0	0	0	6	1.3	3.3
1	0761	2	34	48	2	3	1	14	1	1	3	0	30	0	23	25	40	50	0	36	20	32	50	2	2	0	0	0	0	0	0	0	0	5.9
1	0762	2	55	40.4	2	3	1	11	0	1	2	0	55	100	78	45	60	38	100	76	70	69	30	1	1	3	0	0	0	0	1	0	0
1	0763	2	32	42	2	3	1	14	1	1	3	0	80	50	23	35	10	38	100	64	47	53	63	3	3	5	0	0	0	1	0	0	0	5.7
1	0764	2	49	51.1	2	3	0	12	1	2	2	0	35	0	0	15	35	0	0	76	13	28	30	2	2	11	1	1	1	0	1	0	0	7	1.3	1.1
1	0765	1	41	57.4	2	3	1	14	1	1	3	0	70	100	68	50	65	88	100	92	72	86	35	2	2	0	0	0	0	0	0	0	0	5
1	0766	1	46	40.7	2	3																				0	0	0	0	0	0	0	0	26.6
1	0767	2	28	41.7	2	3	0	12	1	1	2	0	100	100	88	60	75	100	100	92	87	92	75	2	2	1	0	0	0	1	0	0	0	5.4	0.95	4.1
1	0769	2	19	45	2	3	1	12	1	4	2	0	95	75	100	20	65	50	0	28	73	36	65	2	2	2	0	0	0	1	0	0	0	6.3	1.2	4.6
1	0771	2	42	40	2	3	1	12	1	1	2	0	88	100	90	80	60	100	100	92	90	88	90	1	1	2	0	1	0	0	0	0	0	7.2	1.1	3.7
1	0772	2	49	44.8	2	3	1	14	1	1	2	0	60	100	68	65	50	50	67	72	73	60	60	1	1	2	0	0	0	1	0	0	0	7.2	1	2.8
1	0773	2	32	49.3	2	3	1	12	1	1	2	0	85	50	58	20	20	63	67	84	53	59	50	2	2	3	0	0	0	1	0	0	1	5.6	0.9	2.5
1	0774	2	51	45.2	2	3	1	14	1	5	3	0	15	0	58	5	15	25	0	44	20	21	40	1	1	6	0	1	0	0	0	0	1	7.2
1	0776	2	27	40.4	2	3	0	12	1	1	3	0	65	25	45	60	25	100	100	48	49	68	60	2	2	2	0	0	0	0	1	0	0	6.1	0.75	2.2
1	0778	2	55	46.1	2	3	1	11	0	2	2	0	50	100	45	75	75	75	100	92	68	86	50	1	1	4	0	1	0	0	0	0	1
1	0779	2	26	43.3	2	3	1	14	1	1	3	0	90	100	100	85	80	100	100	92	94	93	75	2	2	0	0	0	0	0	0	0	0	5.7	1.1	2.8
1	0780	2	60	41.4	2	3	0				3	0	30	25	70	55	60	50	67	92	45	67	60	2	2	5	0	1	1	0	0	0	1	5.8	1.5	3
1	0781	2	35	41.4	2	3	1	9	0	2	3	0	55	0	23	25	55	75	67	76	26	68	65	2	2	5	0	0	0	0	1	0	0	6.5	0.91	3.9
1	0782	2	38	52.2	2	3	0	12	1	5	3	0	55	25	23	10	15	38	0	36	28	22	40	2	2	1	0	0	0	1	0	0	0
1	0783	2	20	42.1	2	3	0	12	1	1	3	0	85	100	78	60	60	75	67	68	81	68	65	2	2	0	0	0	0	0	0	0	0	6.2
1	0784	1	58	45.1	2	3	1	11	0	1	3	0	50	100	58	75	80	100	100	96	71	94	80			0	0	0	0	0	0	0	0
1	0785	1	48	44.9	2	3	1	12	1	5	3	0	10	0	0	35	0	13	0	72	11	21	50	2	2	0	0	0	0	0	0	0	0
1	0786	2	44	46.6	2	3	1	12	1	1	3	0	60	100	78	70	60	75	100	96	77	83	75	1	1	0	0	0	0	0	0	0	0	5.2	1.2	2.6
1	0787	2	53	55.2	2	3																				0	0	0	0	0	0	0	0	9.1
1	0788	2	49	46.9	2	3	1	14	1	1	3	0	65	100	68	50	45	75	100	68	71	72	60	1	1	5	1	1	1	0	0	0	0	7.7
1	0789	1	55	40.4	2	3	1	9	0	1	2	0	60	100	100	75	85	100	100	100	84	96	80	2	2	0	0	0	0	0	0	0	0	6.3
1	0790	2	42	43.4	2	3	1	14	1	5	3	0	45	0	0	30	20	88	100	84	19	73	40	2	2	9	0	1	0	1	1	0	1	6.3	0.92	4.4
1	0793	2	66	43.4	2	3	1	11	0	2	2	0	33	25	58	25	45	100	100	85	35	83	50	1	1	0	0	0	0	0	0	0	0	6.9	0.83	1.6
1	0794	1	41	44.4	2	3																				0	0	0	0	0	0	0	0	6.3
1	0796	2	39	43	2	3	1	14	1	1	3	0	90	100	100	40	55	75	100	68	83	75	70	2	2	1	0	0	0	1	0	0	0	5.7	1.1	4.2
1	0797	2	56	45.5	2	3							56	25	45	0	25	75	33	68	32	50	50	2	2	0	0	0	0	0	0	0	0	6.8	1.9	2.2
1	0800	2	49	41.6	2	3	1	11	0	5	2	0	95	50	33	65	35	38	33	56	61	41	20	2	2	8	0	1	0	0	1	1	1	6.2	1.3	3.8
1	0801	1	70	45.9	2	3	1			2	3	0	0	0	10	45	50	75		92	14	72	25	2	2	0	0	0	0	0	0	0	0	7.4
1	0805	2	36	40.1	2	3	1	12	1	1	3	0	80	100	78	50	45	100	100	84	77	82	65	2	2	0	0	0	0	0	0	0	0	5
1	0806	2	77	50.2	2	3	1	9	0	2	3	0	15	0	23	55	27	38	0	88	23	38		1	1	0	0	0	0	0	0	0	0	5.6	2	3.7
1	0807	2	42	40.4	2	3	1	12	1	1	3	0	30	0	13	35	30	13	0	12	20	14	20	1	1	0	0	0	0	0	0	0	0	5.8
1	0808	2	44	43.6	2	3	1	12	1	1	2	0	90	75	90	55	35	100	100	76	78	78	65	2	2	2	0	0	0	1	0	0	0	6.5	0.43	1.7
1	0809	1	59	43.9	2	3	1	12	1	1	3	0	60	50	78	35	70	100	100	92	56	91	70	2	2	3	1	1	1	0	0	0	0	10.5
1	0810	2	27	42.2	2	3	1	14	1	1	3	0	45	100	78	45	25	63	100	72	67	65	60	1	1	0	0	0	0	0	0	0	0	5.8	1.2	3.4
1	0811	2	68	45.7	2	3	1			2	2	0	5	0	23	35	30	50	0	68	16	37	55	1	1	0	0	0	0	0	0	0	0	12	1.3	2.4
1	0812	1	27	40.6	2	3																				0	0	0	0	0	0	0	0	5.6
1	0813	2	47	43.9	2	3	1	11	0	1	3	0	40	75	80	55	60	100	100	88	63	87	70	2	2	2	0	1	0	0	0	0	0	5.6	1.5	3.5
1	0814	2	39	40.3	2	3	1	12	1	1	3	0	30	50	45	60	25	0	100	64	46	47	40	1	1	2	0	0	0	0	1	0	0	7.2	0.75	2.3
1	0816	2	52	40	2	3	1	11	0	1	3	0	45	0	23	15	35	50	0	64	21	37	25	2	2	3	0	1	0	0	0	0	1
1	0818	1	61	43.2	2	3	0	9	0	1	3	0	80	25	45	20	60	63	0	68	43	48		1	1	0	0	0	0	0	0	0	0	6.5
1	0819	2	35	40.1	2	3	1	14	1	1	3	0	65	100	58	60	75	88	100	88	71	88	87	1	1	1	0	0	0	1	0	0	0	5.8	0.77	1.9
1	0821	1	43	45.2	2	3	1	9	0	4	3	0	70	75	80	35	75	63	33	88	65	65	25	3	3	0	0	0	0	0	0	0	0	5.8
1	0822	2	31	42.5	2	3	1	14	1	1	2	0	65	25	68	75	50	63	100	80	58	73	65	3	3	1	0	0	0	0	0	0	1	5.8	1.5	3.3
1	0824	2	54	43.7	2	3	0	12	1	1	2	0	30	50	45	35	50	63	67	76	40	64	25			6	0	1	1	0	0	0	0	6.3	1.2	3.6
1	0825	1	59	40.9	2	3	1	12	1	5	1	1	0	0	10	30	30	13	0	48	10	23	30	1	1	2	0	0	0	0	1	0	0	5.8
1	0826	2	78	43.1	2	3	0	9	0	2	3	0	5	0		25					10		30	1	1	0	0	0	0	0	0	0	0	8.3	1.3	2.8
1	0827	2	45	52.2	2	3	1	14	1	1	2	0	30	0	45	35	35	38	100	72	28	61	60	1	1	3	0	0	0	0	0	1	1
1	0828	2	57	42.4	2	3	1	12	1	1	3	0	25	100	13	30	20	38	100	48	42	52	43	2	2	4	0	0	0	1	0	0	0	6	1.9	3.3
1	0829	2	52	40.3	2	3	1	9	0	5	2	0	65	50	45	60	45	88	100	52	55	71	60	1	1	2	0	0	0	0	1	0	0	6.1	1.8	3.3
1	0831	2	26	42.5	2	3																				0	0	0	0	0	0	0	0	5.8	1.2	3.1
1	0832	2	55	44.5	2	3	1	12	1	1	3	0	65	0	13	30	20	38	0	20	27	20	50	2	2	2	0	0	0	0	1	0	0	5.8	1.3	3.8
1	0833	1	50	48.3	2	3	1	14	1	1	3	0	45	0	80	55	35	38	100	88	45	65	60	1	1	1	1	0	0	0	0	0	0	8
1	0835	2	36	46.4	2	3																				0	0	0	0	0	0	0	0	6.2	0.8	4.2
1	0836	2	32	43.3	2	3	1	14	1	1	2	0	55	75	45	50	40	75	100	88	56	76	77	2	2	3	0	0	0	1	0	0	0	6.8	1	3.2
1	0837	2	50	45.3	2	3	0	14	1	2	3	0	55	0	33	40	45	25	0	45	32	29	60	1	1	4	0	1	0	0	0	1	1	7	1.2	5.1
1	0839	2	55	40.4	2	3	0	12	1	1	2	0														1	0	0	0	0	0	0	0	5.6	2	3.5
1	0841	1	18	41.2	2	3	0	12	1	4	3	0	80	0	78	30	15	50	0	48	47	28	30	2	2	0	0	0	0	0	0	0	0	5.8
1	0843	2	39	46.8	2	3	1	12	1	1	3	0	90	100	90	80	55	63	100	84	90	76	75	2	2	0	0	0	0	0	0	0	0	4.9	1.06	3.4
1	0844	2	53	46.2	2	3	1	12	1	2	2	0	70	25	45	35	30	75	33	73	44	53	30	2	2	7	1	1	1	0	0	0	1	13.7	1.3	3.4
1	0845	2	52	44.8	2	3	1	11	0	1	2	0	50	75	45	55	45	88	100	84	56	79	70	2	2	1	0	0	0	0	0	0	1	5.7	1.6	5.8
1	0846	2	47	51.2	2	3	1	14	1	1	3	0	25	25	33	35	40	50	100	64	30	64	30	1	1	5	0	0	0	0	0	0	1	5.4
1	0847	2	48	45.7	2	3	1	14	1	1	2	0	50	100	90	60	40	88	100	88	75	79	70	2	2	0	0	0	0	0	0	0	0	4.4	1.4	3.3
1	0849	2	24	40.8	2	3		12	1	1	3	0	75	100	100	95	55	13	67	56	93	48	70	1	1	0	0	0	0	0	0	0	0	5
1	0850	2	29	42.9	2	3	1	12	1	1	3	0	75	75	100	55	70	38	67	84	76	65	60	1	1	0	0	0	0	0	0	0	0	5.4	0.9	4.7
1	0854	2	56	45.5	2	3	1	12	1	1	2	0	40	25	23	45	45	50	100	72	33	67	70	1	1	4	0	1	1	0	0	0	0	7.1	0.9	2.7
1	0857	1	50	41.5	2	3	1	9	0	1	3	0	50	75	68	65	30	100	100	96	65	82	70	1	1	0	0	0	0	0	0	0	0	6.9
1	0858	2	44	41.1	2	3	1	12	1	1	3	0	20	25	23	40	25	38	67	48	27	45	30	1	1	2	1	0	1	0	0	0	0	7
1	0859	2	53	44.5	2	3	1	14	1	1	3	0	45	0	33	45	25	38	100	76	31	60	40	1	1	2	0	0	0	0	1	0	0	5.8	1.4	5.8
1	0861	2	59	43.4	2	3	1	12	1	1	3	0	25	0	23	50	20	25	0	40	25	21	35	2	2	5	0	0	0	0	1	1	1	5.7	1	2.6
1	0863	2	47	44.1	2	3	1	14	1	1	3	0	55	75	45	45	40	50	0	48	55	35	50	1	1	0	0	0	0	0	0	0	0	5.8
1	0865	2	31	46.1	2	3	1	12	1	1	3	0	50	25	43	50	35	50	0	64	42	37	75	2	2	0	0	0	0	0	0	0	0	5.5	1.6	2.7
1	0866	2	39	42.9	2	3	1			1	2	0	70	25	68	70	75	88	100	88	58	88	80	1	1	0	0	0	0	0	0	0	0	7.1	1.2	2.7
1	0867	2	45	42.5	2	3																				0	0	0	0	0	0	0	0	13.8	1.6	2.2
1	0868	1	47	50.6	2	3	1			1	3	0	80	75	68	55	70	100	100	96	70	92	45	2	2	1	0	1	0	0	0	0	0	13.5
1	0869	2	50	42.8	2	3	1	14	1	1	3	0	65	0	45	56	60	50	33	72	42	54		1	1	9	0	1	0	1	1	0	0	6.7	1.9	4
1	0870	1	51	41	2	3	0	11	0	5	1	1	50	0	23	15	15	50	0	68	22	33	30	2	2	9	0	1	0	0	1	0	0	8.4
1	0875	2	49	45.9	2	3																				0	0	0	0	0	0	0	0	6.4	1.2	4
1	0876	2	69	45.3	2	3	0	9	0	2	2	0	70	75	68	55	30	63	0	60	67	38	70	1	1	7	1	1	1	1	0	0	1	10	1.1	2.3
1	0878	2	48	44.4	2	3	1	12	1	1	3	0	50	0	20	15	0	13	33	20	21	17	20	1	1	1	0	0	0	1	0	0	0	6.4
1	0879	2	49	43	2	3	1	12	1	1	3	0	75	100	100	80	65	100	100	76	89	85	70	1	1	1	0	0	1	0	0	0	0	6.4	1.2	4
1	0880	2	52	40.6	2	3	1	14	1	1	3	0	90	100	80	45	60	100	100	76	79	84	60	1	1	0	0	0	0	0	0	0	0	5.7
1	0881	2	34	44.8	2	3	1	12	1	4	3	0	80	100	58	50	5	100	33	52	72	48	50	2	2	1	0	0	0	1	0	0	0	6.5
1	0885	2	75	41.6	2	3	1	14	1	2	3	0	5	0	10	65	75	75	100	84	20	84	35	2	2	4	0	1	0	0	1	0	0	5.6	1.7	4.2
1	0886	2	65	42.6	2	3	1	14	1	2	2	0	10	0	33	45	20	0	100	88	22	52	60	2	2	0	0	0	0	0	0	0	0	5.8	1.4	4
1	0890	1	52	54.2	2	3	0	14	1	1	2	0	20	0	23	30	45	50	33	64	18	48	50	1	1	10	1	1	1	0	1	0	0	7.7
1	0891	1	49	52.2	2	3	1	12	1	4	3	0	65	25	23	35	25	75	100	80	37	70	30	1	1	4	0	1	0	0	0	0	0	5.7
1	0892	2	53	42.4	2	3	1	12	1	1	3	0	50	25	23	75	65	75	100	76	43	79	70	2	2	4	0	1	0	0	1	0	0	4.9	2.1	3.6
1	0893	2	36	41	2	3	1	9	0	1	2	0	70	75	35	50	30	63	100	76	58	67	40	3	3	1	0	0	0	0	1	0	0	7	1.3	4
1	0894	2	52	45.1	2	3	1	11	0	5	3	0	25	0	0	25	15	38	33	32	13	30	42	1	1	5	0	0	0	0	0	1	0	6	1.5	4.2
1	0895	2	43	40.2	2	3	1	14	1	1	3	0	90	25	45	25	30	50	33	36	46	37	45	1	1	2	0	0	0	1	0	0	0	6.6	1	3.6
1	0897	2	36	42	2	3	1	12	1	1	2	0	60	0	68	60	40	50	0	52	47	36	70	1	1	0	0	0	0	0	0	0	0	5.4	0.76	3
1	0898		18	42.7	2	3	0	9	0	4	2	0	60	100	80	10	5	25	0	28	63	15	25	1	1	4	0	0	0	0	0	1	1	5.4	1.1	2.5
1	0899	2	53	40.8	2	3	0	11	0	4	1	1	45	50	25	20	30	25	0	44	35	25	40	1	1	8	1	1	1	0	0	0	1
1	0901	1	28	43.4	2	3	0	14	1	1	2	0	80	75	68	50	45	75	100	64	68	71	60	2	2	0	0	0	0	0	0	0	0
1	0902	2	43	40.1	2	3																				0	0	0	0	0	0	0	0	5.1
1	0903	1	53	45.8	2	3	1	12	1	1	3	0	80	100	78	65	85	100	100	100	81	96	70	2	2	1	0	1	0	0	0	0	0	7.7
1	0904	1	20	45	2	3	0			5	3	0	50	0	20	55	40	0	0	24	31	16	85	1	1	0	0	0	0	0	0	0	0	5
1	0905	2	57	41.5	2	3	0	11	0	1	3	0	75	100	33	40	30	75	67	64	62	59	40	2	2	4	1	1	1	0	0	0	0	7.5
1	0907	2	50	41.6	2	3	1	11	0	5	2	0	40	0	23	35	5	25	0	44	25	19	40	1	1	1	0	0	0	0	0	0	1	5.9
1	0910	2	32	47.5	2	3	1	14	1	1	3	0	70	100	68	30	50	50	100	68	67	67	40	1	1	0	0	0	0	0	0	0	0	5	1.3	2.8
1	0911	1	45	43.9	2	3	0	11	0	1	3	0	90	50	45	40	80	100	100	80	56	90	30	1	1	2	1	0	1	0	0	0	0	7.6
1	0912	1	25	43.5	2	3	0	12	1	1	3	0	20	0	0	40	15	25	0	44	15	21	10	1	1	4	0	0	0	0	1	0	0	5.6
1	0914	2	59	41.6	2	3	1	14	1	1	3	0	35	0	33	45	25	50	0	60	28	34	55	2	2	2	0	0	0	1	0	0	1	5.5
1	0916	1	43	46.2	2	3	1	12	1	1	3	0	50	0	45	70	45	38	100	68	41	63	35	1	1	0	0	0	0	0	0	0	0	7.2
1	0917	1	52	42	2	3	1	14	1	4	2	0	45	100	45	80	75	100	100	92	68	92	70			2	1	1	0	0	0	0	0	8.4
1	0919	1	25	50.2	2	3		12	1	1	3	0	75	100	100	90	60	88	100	92	91	85	80	2	2	1	0	0	0	1	0	0	0	6.2
1	0921	1	50	43.8	2	3	1	14	1		3	0	95	100	68	70	45	88	33	64	83	58	60	2	2	0	0	0	0	0	0	0	0	6.1
1	0922	1	51	44.8	2	3	1	14	1	1	3	0	80	50	68	75	45	100	100	92	68	84	70	2	2	0	0	0	0	0	0	0	0	6.5
1	0923	2	31	42.4	2	3	1	11	0	4	3	0	35	50	23	10	10	25	33	44	30	28	40	1	1	2	1	0	0	0	0	0	0	14.7
1	0924	2	52	40	2	3	1	14	1	1	2	0	85	0	100	55	40	50	100	76	60	67	70	2	2	2	0	1	0	0	0	0	0	5.6	1.4	3.1
1	0925	1	38	42.5	2	3	0	12	1	1	3	0	95	100	90	70	100	100	100	100	89	100	80	3	3	1	0	1	0	0	0	0	0	6.1
1	0926	2	50	47.2	2	3	1	11	0	1	2	0	45	0	23	45	35	13	0	68	28	29	25	1	1	1	0	1	0	0	0	0	0	5.7
1	0928	2	29	40.5	2	3	0	14	1	1	3	0	90	100	55	50	50	75	100	68	74	73	65	2	2	1	0	0	0	0	0	1	0	5.6	1.44	3.6
1	0930	2	26	44.2	2	3	1	12	1	4	2	0	60	100	100	81	65	75	100	80	85	80	65	2	2	0	0	0	0	0	0	0	0	5.7
1	0931	1	23	42.8	2	3	0	12	1	1	3	0	65	0	55	100	10	88	100	96	55	74	90	1	1	0	0	0	0	0	0	0	0	5.6
1	0932	2	50	46.6	2	3	1	12	1	1	3	0	95	100	100	95	75	100	100	80	98	89	80	2	2	1	0	1	0	0	0	0	0	6.2	1.8	3.5
1	0933	1	62	41.7	2	3		14	1	1	3	0	70	100	68	50	60	100	100	84	72	86	40	1	1	2	0	0	0	0	0	0	0	7.4
1	0934	2	53	41.8	2	3	1	11	0	1	2	0	45	50	33	50	35	75	100	96	45	77	50	2	2	9	0	1	1	0	1	0	1	7
1	0935	1	43	42.8	2	3	1	14	1	1	3	0	55	25	35	13	35	50	33	48	32	42	20	1	1	2	0	1	0	0	0	0	0	5.4
1	0936	2	33	40.3	2	3	1	14	1	4	3	0	65	50	45	45	40	38	100	64	51	61	55	2	2	7	0	0	0	0	1	0	1	5
1	0937	1	56	46	2	3	1	9	0	1	3	0	80	25	58	45	30	75	33	60	52	50	75	1	1	7	0	1	0	0	1	0	1	6
1	0938	1	31	44.4	2	3	1	12	1	1	3	0	45	25	35	40	40	38	100	48	36	57	30	2	2	1	0	0	0	0	0	0	0	5
1	0939	2	36	40	2	3	1	12	1	1	3	0	50	50	45	10	40	38	0	52	39	33	30	3	3	1	0	1	0	0	0	0	0	5.8	1.1	4.3
1	0941	1	57	43.3	2	3	1	11	0	1	3	0	55	75	23	40	5	63	33	52	48	38	70	1	1	2	0	0	0	0	0	0	0	5.4
1	0943	2	45	43	2	3	1	14	1	1	3	0	60	0	23	40	0	50	0	52	31	26	50	1	1	1	0	0	0	0	0	0	0	5.1
1	0944	2	45	47.2	2	3	1	11	0	1	2	0	55	25	45	25	55	75	100	76	38	77	65	2	2	2	0	1	0	0	0	0	0	6.4	1.4	4.4
1	0947	2	61	42.4	2	3	1	14	1	2	2	0	50	75	45	55	75	88	100	92	56	89	20	1	1	7	0	1	0	0	0	0	0	6.7	2	3.3
1	0948	1	21	49.9	2	3	0	9	0	4	3	0	70	75	100	35	20	63	100	52	70	59	35	1	1	0	0	0	0	0	0	0	0	5.3
1	0950	2	61	51.4	2	3		12	1	5	1	1	40	0	23	15	15	63	100	76	20	64	25	2	2	5	1	1	0	0	1	0	0	6.6	1.2	2.1
1	0953	2	62	55	2	3	1	9	0	1	2	0	65	100	100	70	65	88	100	88	84	85	60	1	1	6	0	1	0	0	1	0	1	6.3
1	0955	1	32	43.3	2	3	1	12	1	1	3	0	80	50	90	60	40	63	67	88	70	65	65	2	2	0	0	0	0	0	0	0	0
1	0956	2	49	52.7	2	3	0	9	0	2	2	0	65	0	33	70	50	13	100	64	42	57	70	1	1	6	0	0	0	0	0	1	1
1	0958	2	28	46.3	2	3	0	12	1	5	3	0	25	0	10	25	30	63	0	32	15	31	30	1	1	1	0	0	0	0	0	0	1	6.1	0.94	3.9
1	0960	2	24	56.8	2	3	1	12	1	1	3	0	55	0	58	10	30	25	0	36	31	23	35	2	2	0	0	0	0	0	0	0	0	6.3
1	0961	2	44	47.4	2	3	1	12	1	1	3	0	55	0	45	40	40	50	100	80	35	68	55	2	2	1	0	0	0	0	0	0	0	6	1.1	3.6
1	0962	2	26	41.8	2	3	1	12	1	1	2	0	95	100	90	65	10	88	67	68	88	58	85	2	2	0	0	0	0	0	0	0	0	5.8	0.9	2.5
1	0963	2	20	44.8	2	3																				0	0	0	0	0	0	0	0	5.8	1.4	1.9
1	0965	1	48	43.8	2	3	1	11	0	1	3	0	35	0	23	30	35	63	100	88	22	72	50	1	1	4	0	1	1	0	1	1	0	6.5
1	0966	2	48	42.3	2	3	1	14	1	1	3	0	45	25	33	55	35	50	0	56	40	35	70	2	2	1	0	0	0	0	0	0	0	5.6	1.1	3.4
1	0967	2	27	43.3	2	3	0	12	1	1	2	0	65	50	68	60	45	50	67	76	61	60	60	2	2	8	0	0	0	0	1	0	1	6	1.6	3.4
1	0968	2	34	41.1	2	3																				0	0	0	0	0	0	0	0	5.6	1.5	3.6
1	0969	2	22	41.5	2	3	1	12	1		3	0	60	25	100	70	35	50	0	52	64	34	80	2	2	0	0	0	0	0	0	0	0	5.9	1	2.4
1	0970	2	29	40.1	2	3																				0	0	0	0	0	0	0	0		1.2	3.3
1	0971	2	35	42.1	2	3	0	14	1	1	3	0	85	75	45	20	25	100	33	48	56	52	30	1	1	5	0	0	0	0	1	1	1	5.6	1.3	1.9
1	0972	2	23	46.6	2	3	1	12	1	1	3	0	50	50	55	45	35	75	67	40	50	54	75	1	1	0	0	0	0	0	0	0	0		1	2.4
1	0974	1	52	45.3	2	3																				0	0	0	0	0	0	0	0
1	0976	2	56	40.3	2	3	1	14	1	1	2	0	89	75	78	40	30	88	0	60	71	45	85	1	1	0	0	0	0	0	0	0	0	6.2	1.2	4.8
1	0978	2	32	41.8	2	3	1	14	1	1	3	0	85	75	90	70	50	38	33	44	80	41	65	2	2	0	0	0	0	0	0	0	0	5.5
1	0979	2	75	40.2	2	3	1	14	1	2	3	0	10	0	23	35	30	38	100	68	17	59	45	1	1	5	0	1	0	0	1	0	0	6.1	1.5	4
1	0980	2	29	41.9	2	3	1	12	1	1	3	0	80	50	68	90	50	75	100	60	72	71	70	2	2	0	0	0	0	0	0	0	0	5.2
1	0981	2	34	40.2	2	3																				0	0	0	0	0	0	0	0
1	0984	1	51	53.1	2	3	0	12	1	1	2	0	60	50	65	45	50	63	67	80	55	65	70			2	1	1	0	0	0	0	0	8.4
1	0988	2	40	42.8	2	3	0	12	1	1	1	1	15	25	78	50	45	50	33	92	42	55	60	1	1	6	0	1	0	1	0	1	0		1.3	4.1
1	0989	1	52	47.8	2	3																				0	0	0	0	0	0	0	0
1	0990	2	35	40.2	2	3	1	12	1	1	3	0	25	100	100	15	25	88	100	64	60	69	60	1	1	4	1	0	0	0	0	0	0	12.8	1.2	4.8
1	0991	2	56	44.8	2	3	0			1	3	0	40	0	23	35	25	50	0	32	25	27	80			6	0	1	1	0	0	1	0	6.4	0.98	3.9
1	0992	2	33	40.7	2	3																				0	0	0	0	0	0	0	0	7	1.04	2.8
1	0993	1	26	43.9	2	3	0	9	0	1	3	0	55	25	68	30	35	38	33	64	45	43		2	2	1	0	0	0	0	0	0	0
1	0994	2	36	42.7	2	3	1	9	0	4	3	0	100	100	100	75	90	100	100	92	94	96	90	2	2	2	0	0	0	0	0	0	0	5.7	1.2	4.1
1	0995	2	28	48.5	2	3	0	12	1	1	2	0	85	100	58	70	50	100	100	92	78	86	90	1	1	2	0	0	0	0	1	0	0	5.6	0.81	2.4
1	0996	2	30	40.2	2	3	0	12	1	1	3	0	75	0	55	55	25	88	100	76	46	72	50	2	2	0	0	0	0	0	0	0	0	4.9	1.25	1.6
1	0997	2	36	55	2	3																				0	0	0	0	0	0	0	0	5.3	1.1	3
1	0998	2	30	48.1	2	3	1	14	1	1	3	0	70	0	45	10	60	75	33	76	31	61	30	1	1	0	0	0	0	0	0	0	0	5.1	1.2	3.7
1	0999	2	43	40.7	2	3	1	14	1	4	2	0	90	75	90	70	70	88	100	76	81	84	75	2	2	1	0	0	0	0	0	0	1	5.1	1.24	2.3
1	1000	2	34	41.4	2	3	1	14	1	1	2	0	70	50	78	40	35	50	33	68	60	47	35	2	2	0	0	0	0	0	0	0	0	5.7
1	1001	2	38	43.1	2	3	0	14	1	1			70	0	10	5	10	38	33	16	21	24	65	4	3	1	0	0	0	1	0	0	0	7.2
1	1002	2	27	44.1	2	3	1	14	1	1	3	0	45	25	45	20	50	13	67	52	34	46	20	2	2	1	0	0	0	0	0	0	1	5.8	1.2	3.2
1	1003	2	39	42.6	2	3																				0	0	0	0	0	0	0	0
1	1006	2	41	41	2	3																				0	0	0	0	0	0	0	0	6.1	1.14	4.5
1	1007	2	27	47.5	2	3	1	12	1	1	2	0	67	50	45	40	40	100	100	68	51	77	70	2	2	0	0	0	0	0	0	0	0	5	1.2	3.4
1	1011	2	50	41.3	2	3	1			2	2	0	15	0	23	55	5	25	0	28	23	15	90	1	1	8	0	1	1	0	0	1	1	6.2	1.1	2.9
1	1012	1	50	45.8	2	3	0	14	1	1	3	0	65	25	33	80	70	63	100	88	51	80	70	1	1	4	1	1	1	0	0	0	0	9.8
1	1014	2	21	42.3	2	3		9	0	5	3	0	35	0	33	25	20	63	0	24	23	27	20	1	1	8	0	1	0	0	0	1	1	6	1.4	3.8
1	1015	1	46	49.1	2	3	0	12	1	1	2	0	55	25	23	20	25	100	100	84	31	77	65	1	1	3	1	0	0	0	0	0	0	21.9
1	1016	1	23	47.3	2	3																				0	0	0	0	0	0	0	0	6.8
1	1017	2	34	43.6	2	3																				0	0	0	0	0	0	0	0
1	1018	2	29	40.7	2	3	0	12	1	1	2	0	45	0	33	20	20	25	0	52	25	24	45	2	2	1	0	0	0	0	0	0	1	6.1	1.6	4.4
1	1019	2	43	40.9	2	3	0			1	2	0	55	0	45	30	35	25	0	32	33	23	10	1	1	1	0	0	0	0	0	0	1	6.3
1	1020	2	40	42.5	2	3				5	2	0	60	0	13	25	35	63	0	60	25	40	35	2	2	4	0	0	0	0	1	0	1	6
1	1021	2	40	41.6	2	3	1	12	1	1	3	0	95	100	45	55	55	88	100	80	74	81	45	2	2	2	0	0	0	0	1	0	0	6.9	1	4.4
1	1022	2	32	41.5	2	3	1	12	1	1	2	0	75	25	23	50	15	0	0	36	43	13	50	2	2	0	0	0	0	0	0	0	0	5.6	1.22	3.2
1	1023	2	29	44	2	3	1	14	1	1	3	0	45	25	68	50	50	100	100	80	47	83	70	1	1	0	0	0	0	0	0	0	0	6.6	1.4	2.9
1	1026	2	29	44.5	2	3	1	14	1	1	3	0	40	25	68	45	30	63	100	64	45	64	30			1	0	0	0	1	0	0	0	5.3	1.4	1.9
1	1027	2	20	44.1	2	3	1	9	0	4	3	0	50	75	90	80	70	88	67	88	74	78	55	2	2	0	0	0	0	0	0	0	0	6.4	1.2	3.2
1	1028	2	51	55.1	2	3																				0	0	0	0	0	0	0	0
1	1029	1	25	40.1	2	3	1	12	1	1	2	0	80	100	45	56	53	25	0	45	70	31	50	1	1	1	0	0	0	1	0	0	0	6.8
1	1031	2	53	42	2	3	0	11	0	1	3	0	15	0	23	60	30	25	0	48	25	26	30	3	3	9	0	1	0	1	0	0	0	7	0.96	3.6
1	1032	2	28	43.5	2	3	1	14	1	4	2	0	65	25	45	55	30	50	100	80	48	65	70	1	1	0	0	0	0	0	0	0	0	5.7	1.2	3.4
1	1034	1	30	40.6	2	3																				0	0	0	0	0	0	0	0	5.7
1	1035	2	63	43.4	2	3	1	14	1	1	3	0	17	0	23	95	90	0	100	80	34	68	90	2	2	2	0	1	0	0	0	0	0	5.2	1.6	4.2
1	1036	2	33	49.9	2	3	1	14	1	1	2	0	30	0	23	30	10	38	0	48	21	24	35	1	1	5	0	0	0	1	1	0	1	5.4	1.1	4.9
1	1037	2	44	44.8	2	3	0	9	0	1	3	0	65	100	35	75	40	88	100	72	69	75	75	1	1	4	0	0	0	0	1	1	0	6.1	0.87	2.9
1	1038	2	52	42.5	2	3	1	11	0	1	2	0	35	25	23	20	25	38	33	52	26	37	45	2	2	8	0	1	0	1	0	1	0	6.2	1.19	2.9
1	1039	2	50	52.7	2	3	1	12	1	1	2	0	80	75	60	75	15	100	100	80	73	74	50	1	1	0	0	0	0	0	0	0	0	6
1	1040	2	33	43.6	2	3	0	14	1	1	3	0	95	100	68	80	30	25	100	28	86	46	50	1	1	1	0	0	0	0	0	0	0	5.7
1	1041	2	28	42	2	3	1	14	1	1	3	0	70	100	68	25	60	75	33	72	66	60	60	2	2	2	0	0	0	0	0	0	0	5.9	1.2	2.4
1	1043	2	39	45.3	2	3	0	12	1	1	3	0	35		58	45	25	75	0	56	46	39	60	2	2	1	0	1	0	0	0	0	0	5.7	1.8	2.9
1	1044	2	54	42.1	2	3	1	11	0	1	3	0	50	75	78	90	85	75	100	84	73	86	40	2	2	3	0	1	0	0	0	0	1	6.3
1	1046	2	29	63.7	2	3	0	12	1	1	2	0	60	100	55	35	40	25	100	40	63	51	65	2	2	6	0	0	0	0	1	0	0	6.6	1.1	4
1	1047	2	22	41	2	3	0	12	1	4	3	0	75	75	23	55	30	100	33	72	57	59	50	1	1	4	1	0	0	0	0	0	0	12.2	1.3	4
1	1048	2	23	42.5	2	3	0	9	0	5	3	0	65	50	45	75	70	50	100	64	59	71	60	2	2	4	0	0	0	1	0	1	1	5.2	1.35	2.4
1	1051	2	23	40.2	2	3	1	12	1	1	2	0	25	0	23	20	45	50	0	60	17	39	30	2	2	1	0	0	0	0	0	0	1
1	1052	2	36	40.5	2	3	1	14	1	1	3	0	61	0	35	40	5	75	0	60	34	35	47	2	2	3	0	0	0	0	1	0	0	6.7
1	1053	2	22	47.7	2	3																				0	0	0	0	0	0	0	0
1	1054	2	32	44.5	2	3	1	12	1	1	3	0	85	25	45	40	15	63	67	56	49	50	33	2	2	0	0	0	0	0	0	0	0	6.2
1	1056	2	62	45.2	2	3	0	14	1	1	3	0	85	100	78	75	85	100	100	88	85	93	70	3	3	3	1	1	0	0	0	0	0	7.4	2	3.4
1	1058	2	22	55.7	2	3																				0	0	0	0	0	0	0	0
1	1059	2	21	42.2	2	3	1	12	1	1	3	0	60	25	55	40	45	50	67	80	45	61	40	2	2	0	0	0	0	0	0	0	0	5.9
1	1060	2	31	46	2	3	1	12	1	4	2	0	40	0	33	55	20	25	33	28	32	27	65	2	2	2	0	0	0	0	0	0	0	5.9	0.99	3.3
1	1061	2	49	45.2	2	3	1	14	1	1	3	0	20	25	45	25	25	38	33	76	29	43	10	1	1	0	0	0	0	0	0	0	0	5.9
1	1062	2	34	41	2	3	1	14	1	1	3	0	95	100	68	35	35	63	100	48	75	62	50	2	2	2	0	0	0	0	0	0	1	6.9	1.2	3.5
1	1064	2	37	41.2	2	3	1	14	1	1	3	0	50	0	33	15	30	38	33	56	25	39	25	1	1	14	0	0	0	0	1	0	1	5.8
1	1068	2	26	49.8	2	3																				0	0	0	0	0	0	0	0	5.3	1.3	2.7
1	1069	2	29	41.6	2	3	1	14	1	1	3	0	100	100	90	30	50	100	67	88	80	76	73	3	3	4	1	0	1	0	0	0	0	6.4	1	1.6
1	1071	2	29	45	2	3	1	9	0	1	2	0	85	50	55	70	40	75	33	92	65	60	75	1	1	0	0	0	0	0	0	0	0	6.1
1	1073	2	27	53	2	3	0	14	1	1	3	0	75	100	68	65	55	63	33	68	77	55	70	2	2	1	0	0	0	0	0	0	0	6.4	0.96	2.6
1	1075	2	58	42.4	2	3	0	12	1	5	2	0	30	0	33	15	15	38	0	52	20	26	20	1	1	10	0	0	1	1	0	1	1	6.1
1	1076	1	30	41.8	2	3	1	12	1	1	2	0	61	100	100	65	40	75	100	80	82	74	70	1	1	1	1	0	0	0	0	0	0	6.2
1	1077	2	53	42.8	2	3																				0	0	0	0	0	0	0	0	7.4	1.3	2.4
1	1078	2	49	40	2	3																				0	0	0	0	0	0	0	0		1	3.4
1	1080	2	50	42.7	2	3	0	11	0	1	2	0	25	0	35	25	20	25	33	32	21	28	15	2	2	4	0	1	1	1	0	0	0	6.4	0.78	2.4
1	1081	2	55	42.4	2	3	1	12	1	1	2	0	45	100	45	20	45	63	100	80	53	72	50	1	1	7	0	1	0	0	0	0	0	5	0.91	2.2
1	1083	1	59	41	2	3	1	9	0	1	2	0	90	100	100	60	95	100	67	100	88	91	80	2	2	2	0	1	0	0	0	0	0	5.5
1	1084	1	31	47.6	2	3	1	12	1	1	3	0	70	100	80	70	75	100	67	84	80	82	80	2	2	4	1	0	0	0	0	0	0	8.5
1	1085	2	25	40.6	2	3																				0	0	0	0	0	0	0	0		1	2.3
1	1086	2	37	42.7	2	3	1	12	1	1	3	0	80	100	80	60	40	100	100	80	80	80	65	1	1	2	1	0	0	0	0	0	0	8.7
1	1087	1	42	44.6	2	3	1	11	0	1	3	0	95	50	45	75	55	50	33	76	66	54	85	3	3	0	0	0	0	0	0	0	0	6.2
1	1088	2	52	43.4	2	3	0	12	1	5	2	0	35	0	33	30	30	38	67	28	25	41	40	1	1	2	0	0	0	0	1	0	0	7.7	1.1	5
1	1089	2	41	41.2	2	3	1	14	1	1	2	0	80	100	68	90	85	100	100	92	85	94	75	3	3	3	0	1	0	0	0	0	1	6.7
1	1090	1	57	45.9	2	3	1	11	0	1	2	0	25	50	13	30	25	38	0	56	30	30	65	1	1	7	0	1	1	1	1	0	0
1	1092	2	51	50.8	2	3	1	12	1	4	2	0	45	50	23	38	90	75	100	96	39	90	60			2	0	0	0	0	0	0	0	6.1	1.3	3.7
1	1094	1	49	44.8	2	3	1	14	1	1	3	0	55	25	68	70	65	50	67	72	55	64	70	2	2	5	0	1	1	0	0	0	0	6.2
1	1095	2	29	42.3	2	3	1	12	1	1	3	0	75	50	100	60	20	50	33	60	71	41	55	2	2	0	0	0	0	0	0	0	0	4.5	1.15	2.8
1	1097	2	36	43	2	3	1	14	1	1	3	0	85	100	68	80	40	38	100	80	83	65	80	2	2	1	0	0	0	0	0	0	0	5.2	1.3	4.3
1	1098	2	24	40.6	2	3	0	9	0	5	1	1	35	0	23	25	5	50	33	68	21	39	10	2	2	3	0	0	0	0	0	1	1	5.4	1.3	3.2
1	1099	2	35	40.2	2	3	1	12	1	1	3	0	90	75	55	85	50	75	100	68	76	73	95	2	2	1	0	0	0	1	0	0	0	5	1.03	4.3
1	1101	1	50	59.2	2	3		9	0	1	1	1	20	0	0	31	20	13	0	44	13	19	30	1	1	0	0	0	0	0	0	0	0
1	1102	2	34	48.1	2	3	1	14	1	1	3	0	80	100	90	30	70	100	100	100	75	93	70	2	2	1	0	1	0	0	0	0	0	6.6
1	1103	2	44	49.1	2	3	0	14	1	5	3	0	0	0	23	30	35	38	67	64	13	51	30	1	1	8	1	1	0	1	1	0	1	8.9	1.1	2.3
1	1104	2	49	40.6	2	3	1	11	0	1	3	0	75	100	68	80	55	75	100	80	81	78	70	2	2	0	0	0	0	0	0	0	0	5.4
1	1106	1	53	41.9	2	3	0	11	0	1	3	0	70	100	100	50	75	88	100	70	80	83	70	2	2	0	0	0	0	0	0	0	0	8.5
1	1107	2	36	45.8	2	3	1	14	1	1	3	0	75	100	33	60	55	63	67	60	67	61	70	1	1	0	0	0	0	0	0	0	0	6
1	1109	2	47	40	2	3	1	14	1	2	3	0	65	25	58	55	50	75	100	84	51	77	55	2	2	6	0	1	0	0	0	1	1	5.4	1.3	5.7
1	1111	2	33	51.2	2	3	0	12	1	1	2	0	60	50	68	45	20	25	100	72	56	54	65	1	1	6	0	1	0	1	0	1	1	8.9
1	1112	2	33	48.4	2	3	0	14	1	1	3	0	45	25	45	30	15	13	0	20	36	12	25	2	2	3	0	0	0	1	0	0	1	5.7
1	1113	2	59	44.6	2	3	0	11	0	1	3	0	35	50	35	65	50	75	100	92	46	79	70	1	1	1	0	0	0	0	1	0	0	7.9	1.6	4.5
1	1115	2	52	43	2	3	1	14	1	1	2	0	35	25	55	65	50	63	33	52	45	50	75	2	2	0	0	0	0	0	0	0	0	9.2	0.9	2.9
1	1116	2	42	50.2	2	3	1			1	3	0	40	0	13	20	10	25	67	24	18	32	20	1	1	0	0	0	0	0	0	0	0	6	1.5	2.9
1	1117	1	56	44.8	2	3	1	11	0	1	3	0	75	25	68	70	30	100	100	88	60	80	60	1	1	1	0	0	0	0	0	0	0	6.3
1	1119	2	45	40.7	2	3																				0	0	0	0	0	0	0	0	6.1	1	4
1	1120	2	50	44.9	2	3	1	11	0	1	3	0	81	100		50			100		77	100		2	2	1	0	1	0	0	0	0	0	5.6	1.19
1	1121	2	45	40.1	2	3		14	1	1	3	0	80	100	90	30	35	63	100	72	75	68	70	2	2	0	0	0	0	0	0	0	0	5.4	0.93	4
1	1122	2	32	40.8	2	3	1	12	1	1	1	1	70	0	68	50	30	100	67	60	47	64	40	1	1	1	0	0	0	0	0	0	0	6.3
1	1124	2	37	42.5	2	3	1	14	1	1	3	0	67	100	58	40	30	75	33	48	66	47	20	2	2	0	0	0	0	0	0	0	0	4.9
1	1125	2	41	48.4	2	3																				0	0	0	0	0	0	0	0	6.3	1.2	1.9
1	1126	2	18	41.4	2	3		12	1	4	3	0	85	100	80	55	30	63	0	56	80	37	50	1	1	5	0	1	0	0	0	1	1	5	0.98	1.9
