# Supplementary material for: Comorbidity and quality of life in obesity–a comparative study with the general population in Gothenburg, Sweden
Source: PLoS One. 2022 Oct 4;17(10):e0273553. doi: 10.1371/journal.pone.0273553 (PMC9531784; doi:10.1371/journal.pone.0273553)
Supplement: S2 File — (XLSX) [file pone.0273553.s003.xlsx]

## Sheet: MONICA_MAIN_forcomp
Studiegrupp	MONICAIDnr	Age	Gender	BMI	BMIcat40	Sambogift	Schoolyears	CompletedSecSchool	Smoking	SmokingCat	PF	RP	BP	GH	VT	SF	RE	MH	PCS	MCS	SRHVAS	SGPAL	NumberofMeds	MedCat	H03Levaxin	A10Diabetes	C10Lipidsänkande	C0Antihypertensiva	N02analgetika	N05neuroleptikasedativa	N06antidepressiva
2	A0021	48	1	31.1458	1	1	12	1	2	0	79.99	100	62	75	70	87.5	100	80	49.66	55.37	85	1	0	1	0	0	0	0	0	0	0
2	A0029	48	1	27.2622	1	1	17	1	3	0	100	100	100	100	80	100	100	92	59.89	57.56	90	3	0	1	0	0	0	0	0	0	0
2	A0037	47	1	35.735	1	1	13	1	1	1	100	100	100	70	60	87.5	100	68	59.16	47.47	67	2	0	1	0	0	0	0	0	0	0
2	A0045	47	1	21.684	1	0	11	0	2	0	100	100	100	100	90	100	100	92	60.03	58.67	95	2	0	1	0	0	0	0	0	0	0
2	A0065	45	1	25.4492	1	0			1	1	45	100	51	42	50	50	100	56	40.94	46.22	69	2	2	2	0	0	0	0	0	1	0
2	A0073	46	1	26.6903	1	1			1	1	65.01	50	42	60	20	62.5	0	32	49.04	24.05	70	1	0	1	0	0	0	0	0	0	0
2	A0081	46	1	20.786	1	1	14	1	3	0	100	100	100	100	90	100	100	100	59.03	60.88	95	3	0	1	0	0	0	0	0	0	0
2	A0101	44	1	26.5234	1	1	13	1	3	0	100	100	51	87	65	100	100	88	52.01	56.92	91	3	2	2	0	0	0	1	0	0	0
2	A0125	44	1	21.6082	1	0	19	1	2	0	100	100	100	100	95	100	100	92	60.1	59.23	88	3	0	1	0	0	0	0	0	0	0
2	A0141	44	1	25.2332	1	0	16	1	2	0	100	100	84	82	80	100	100	88	56.12	57.25	90	3	0	1	0	0	0	0	0	0	0
2	A0149	42	1	25.265	1	1	13	1	3	0	100	50	100	100	55	50	0	60	64.83	28.13	51	3	0	1	0	0	0	0	0	0	0
2	A0185	41	1	24.3731	1	1	13	1	3	0	95	100	62	72	55	87.5	100	76	52.27	51.17	70	2	0	1	0	0	0	0	0	0	0
2	A0261	39	1	29.7059	1	0	14	1	3	0	100	100	100	67	45	62.5	100	56	60.2	39.59	50	3	0	1	0	0	0	0	0	0	0
2	A0285	39	1	25.3371	1	1	12	1	3	0	100	100	100	100	80	100	100	84	60.9	55.35	100	2	0	1	0	0	0	0	0	0	0
2	B0013	47	2	29.173	1	1	9	0	2	0	100	100	84	82	55	87.5	100	76	57.32	49.7	90	2	2	2	0	0	0	0	0	0	1
2	B0021	47	2	32.818	1	1	16	1	2	0	65.01	50	41	25	25	62.5	66.67	60	37.32	41.78	20	1	2	2	0	0	0	0	0	1	0
2	B0025	47	2	21.8137	1	1			1	1	100	100	41	62	20	62.5	33.33	52	55.8	29.05	55	2	2	2	0	0	0	0	1	0	0
2	B0033	46	2	20.9961	1	1	18	1	3	0	100	100	62	75	75	100	66.67	84	54.76	51.99	90	3	0	1	0	0	0	0	0	0	0
2	B0045	46	2	20.4607	1	1	16	1	3	0	85	25	72	82	55	100	100	84	44.53	57.93	80	3	0	1	0	0	0	0	0	0	0
2	B0077	46	2	29.4375	1	1	10	0	2	0	95	100	84	82	50	100	100	84	55.32	53.29	83	2	2	2	1	0	1	0	0	0	0
2	B0086	45	2	24.5563	1	0	18	1			75	0	74	52	40	62.5	100	84	36.95	53.85	80	2	3	3	0	0	0	0	1	0	0
2	B0097	44	2	25.4058	1	1	13	1	3	0	100	100	100	100	75	100	100	92	59.83	57	95	2	0	1	0	0	0	0	0	0	0
2	B0101	45	2	20.2801	1	0	22	1	2	0	100	100	100	100	90	100	100	72	62.54	53.15	87	3	0	1	0	0	0	0	0	0	0
2	B0105	44	2	26.4884	1	1	18	1	1	1	100	100	74	87	70	87.5	100	80	56.25	52.85	85	3	1	2	0	0	0	0	0	0	1
2	B0111	44	2	23.7261	1	0	13	1	3	0	88.57	100	100	87	80	87.5	100	100	55.38	59.5	90	2	2	2	0	0	0	0	0	0	1
2	B0113	44	2	30.1096	1	0	16	1	2	0	65.01	100	74	55	75	62.5	100	76	46.94	53	75	1	7	4	0	0	0	0	0	1	1
2	B0125	45	2	29.6012	1	1	12	1	3	0	100	100	72	52	65	100	100	84	51.28	55.2	85	1	3	3	0	0	0	1	0	0	0
2	B0137	44	2	22.1367	1	1	11	0	1	1	79.99	75	41	82	40	37.5	0	48	54.97	25.34	23	3	2	2	0	0	0	0	0	1	0
2	B0165	43	2	31.6059	1	1	12	1	1	1	90	25	84	45	10	12.5	33.33	28	53.46	17.39	50	1	1	2	0	0	0	0	0	0	0
2	B0213	42	2	22.4035	1	1	12	1	3	0	100	100	100	95	85	100	100	92	59.38	58.15	95	3	0	1	0	0	0	0	0	0	0
2	B0225	42	2	29.0352	1	1	14	1	2	0	100	100	100	77	85	100	100	92	57.27	58.28	80	3	1	2	0	0	0	0	0	0	0
2	B0229	42	2	24.2057	1	1	12	1	2	0	100	75	52	87	65	100	100	92	49.16	58.85	95	3	0	1	0	0	0	0	0	0	0
2	B0309	40	2	22.9673	1	0	14	1	2	0	100	100	100	100	80	100	100	96	59.39	58.66	75	3	0	1	0	0	0	0	0	0	0
2	B0317	40	2	27.9148	1	0	15	1	3	0	79.99	100	51	97	50	100	100	84	49.92	56	95	1	0	1	0	0	0	0	0	0	0
2	B0321	40	2	21.7095	1	1	13	1	2	0	100	100	100	95	80	100	100	80	60.81	54.28	90	4	0	1	0	0	0	0	0	0	0
2	B0365	39	2	22.4239	1	0	15	1	3	0	100	100	100	97	80	100	100	64	63.05	49.85	80	2	1	2	0	0	0	0	0	0	1
2	B0369	39	2	25.5676	1	0	13	1	3	0	100	100	84	77	85	100	100	88	55.6	57.84	80	2	1	2	0	0	0	0	0	0	1
2	B0373	39	2	25.6627	1	1	13	1	3	0	100	100	84	97	80	100	100	80	58.87	54.93	95	3	0	1	0	0	0	0	0	0	0
2	C0017	57	1	26.8932	1				3	0	90	75	51	72	50	87.5	33.33	56	53.89	37.76	75	3	0	1	0	0	0	0	0	0	0
2	C0021	57	1	29.2744	1	0	11	0	2	0	90	75	52	45	25	100	33.33	64	49.49	38.8	69	1	2	2	0	0	0	1	0	0	0
2	C0053	56	1	27.2595	1	1	16	1	2	0	95	0	100	62	65	50	100	96	44.09	55.4	85	2	1	2	0	0	0	1	0	0	0
2	C0061	56	1	28.9617	1	0	13	1	3	0	100	100	100	100	100	100	100	100	59.16	61.99	89	2	0	1	0	0	0	0	0	0	0
2	C0069	56	1	39.451	1	1	13	1	1	1	10	0	0	10	0	37.5	0	32	22.54	28.08	5	1	2	2	0	0	1	0	0	0	0
2	C0073	56	1	24.1802	1	1	12	1	3	0	90	100	84	43.75	85	100	100	92	49.44	60.16	75	2	7	4	1	0	1	1	0	0	1
2	C0081	56	1	24.2254	1	0	13	1	3	0	100	100	84	87	85	100	100	92	56.27	58.87	92	3	2	2	0	0	0	1	0	0	0
2	C0089	56	1	24.6082	1	1	15	1	1	1	0	25	60	75	60	37.5	0	72	34.8	42.91	999	4	0	1	0	0	0	0	0	0	0
2	C0109	55	1	28.982	1	1	18	1	3	0	95	100	62	92	70	100	100	92	52.77	58.57	85	2	2	2	0	0	0	0	0	0	0
2	C0113	54	1	22.4444	1	1	9	0	2	0	100	100	61	57	55	100	100	88	49.73	55.61	80	3	0	1	0	0	0	0	0	0	0
2	C0117	54	1	23.8178	1	1	18	1	3	0	100	100	100	97	100	100	100	100	58.81	62.01	90	3	0	1	0	0	0	0	0	0	0
2	C0157	53	1	25.4334	1	1	11	0	2	0	95	100	100	72	70	100	100	92	55.6	57.13	85	1	0	1	0	0	0	0	0	0	0
2	C0165	52	1	23.8305	1	0	2	0	3	0	75	0	62	45	30	62.5	33.33	60	41.42	37.52	66	2	0	1	0	0	0	0	0	0	0
2	C0169	52	1	26.2409	1	0	10	0	1	1	100	100	100	77	85	100	100	88	57.78	57.18	80	2	0	1	0	0	0	0	0	0	0
2	C0173	52	1	29.8573	1	1	16	1	3	0	100	100	62	82	85	100	100	84	53.69	57.62	85	3	0	1	0	0	0	0	0	0	0
2	C0185	52	1	30.0446	1	1	17	1	3	0	85	100	72	72	85	87.5	100	92	50.26	59.47	80	2	2	2	0	0	0	1	0	0	0
2	C0201	51	1	26.6145	1	1	15	1	2	0	100	100	100	100	100	100	100	100	59.16	61.99	90	1	0	1	0	0	0	0	0	0	0
2	C0217	51	1	23.0143	1	1	13	1			90	100	84	100	90	100	100	88	56.58	59.2	100	3	0	1	0	0	0	0	0	0	0
2	C0226	50	1	22.4768	1	1	11	0	2	0	100	100	84	100	75	100	100	84	58.65	55.46	90	3	1	2	0	0	0	0	0	0	1
2	C0229	50	1	30.7751	1	1	15	1	2	0	100	100	100	95	80	100	100	88	59.81	56.49	80	3	0	1	0	0	0	0	0	0	0
2	C0237	50	1	23.7132	1	1	12	1	2	0	100	100	84	92	85	87.5	100	84	57.89	55.17	80	3	0	1	0	0	0	0	0	0	0
2	C0249	50	1	24.794	1	1	13	1	3	0	90	100	62	82	70	100	100	84	51.71	56.91	80	3	0	1	0	0	0	0	0	0	0
2	C0253	51	1	29.523	1	1	11	0	3	0	100	100	84	87	75	100	100	92	56.13	57.76	91	3	1	2	0	0	0	0	0	0	0
2	C0257	50	1	31.7185	1	1	15	1	3	0	85	100	62	68.75	40	75	100	60	51.96	44.61	70	1	1	2	0	0	0	0	0	0	0
2	C0261	50	1	25.4701	1	1	10	0	3	0	95	75	41	67	35	100	66.67	72	48.56	46.51	70	2	1	2	0	0	0	0	0	1	0
2	C0273	49	1	24.966	1	1	15	1	2	0	100	100	100	97	85	100	100	92	59.61	58.13	100	2	0	1	0	0	0	0	0	0	0
2	C0281	49	1	28.4842	1	1	10	0	3	0	95	100	100	50	25	37.5	0	40	65.21	16.92	36	1	0	1	0	0	0	0	0	0	0
2	D0004	58	2	32.4503	1	1	5	0	3	0	10.93	0	22	45	40	62.5	0	52	27.75	39.7	40	1	2	2	0	0	0	0	1	0	0
2	D0013	58	2	29.8447	1	1	17	1	3	0	95	100	84	87	75	87.5	66.67	76	59.31	47.8	85	1	0	1	0	0	0	0	0	0	0
2	D0021	57	2	32.6749	1	1	12	1	3	0	90	100	62	47	90	100	100	100	45.89	63.81	999	2	4	3	0	0	0	1	0	0	0
2	D0029	57	2	20.9522	1	1	1	0	2	0	95	100	100	77	40	87.5	100	76	57.82	47.88	80	2	0	1	0	0	0	0	0	0	0
2	D0033	57	2	29.7423	1	1	10	0	3	0	95	100	100	92	75	100	66.67	80	61.53	49.66	85	3	1	2	0	0	0	1	0	0	0
2	D0045	57	2	29.9397	1	1	11	0	2	0	100	100	84	92	60	100	100	72	59.02	50.53	80	3	0	1	0	0	0	0	0	0	0
2	D0049	56	2	24.9615	1	1	10	0	3	0	100	100	100	95	60	100	100	64	62.55	47.64	98	3	0	1	0	0	0	0	0	0	0
2	D0057	56	2	23.0327	1	1	13	1	3	0	79.99	50	74	100	90	100	100	84	48.97	61.22	98	2	0	1	0	0	0	0	0	0	0
2	D0061	56	2	26.4322	1	1	16	1	2	0	10	0	42	52	30	50	100	68	22.95	54.47	68	2	3	3	0	0	0	0	1	0	0
2	D0069	55	2	28.4053	1	1	12	1	2	0	100	100	100	82	80	100	100	80	59.29	54.38	80		1	2	0	0	0	0	0	0	1
2	D0077	56	2	29.1171	1	1	14	1	2	0	100	100	100	100	85	100	100	92	59.96	58.11	100	3	0	1	0	0	0	0	0	0	0
2	D0079	56	2	23.7168	1	1	15	1	2	0	100	100	100	100	90	75	100	84	61.11	53.54	90	3	2	2	0	0	0	0	0	0	0
2	D0081	55	2	21.8	1	1	14	1	2	0	65.01	0	22	30	50	0	0	60	34.95	30.62	39	2	3	3	0	0	1	1	0	0	1
2	D0089	55	2	22.2221	1	1	13	1	3	0	100	100	84	97	90	100	100	96	57	60.46	80	3	0	1	0	0	0	0	0	0	0
2	D0097	55	2	24.2057	1	1	15	1	3	0	95	100	84	47	55	100	100	84	51.3	54.1	70	2	3	3	1	0	0	1	0	0	0
2	D0109	54	2	19.1634	1	1	10	0	3	0	90	25	72	57	30	75	100	64	44.74	46.41	75	3	0	1	0	0	0	0	0	0	0
2	D0121	54	2	32.8983	1	1	12	1	2	0	90	100	100	92	85	100	100	92	57.25	59.14	85	2	0	1	0	0	0	0	0	0	0
2	D0133	55	2	28.1869	1	1	19	1	2	0	100	100	100	90	80	100	100	92	58.72	57.63	90	2	0	1	0	0	0	0	0	0	0
2	D0137	54	2	28.3016	1	1	24	1	2	0	90	100	80	87	95	75	33.33	84	59.21	46.85	88	2	0	1	0	0	0	0	0	0	0
2	D0141	54	2	21.285	1	1	18	1	3	0	85	75	62	57	85	100	100	92	44.62	62.33	90		0	1	0	0	0	0	0	0	0
2	D0145	54	2	22.8179	1	0	11	0	2	0	70	100	100	57	40	75	100	76	51.08	48.98	80	2	1	2	1	0	0	0	0	0	0
2	D0153	54	2	20.7397	1	1	14	1	2	0	100	100	100	77	80	100	100	72	59.71	52.21	95	3	1	2	0	0	0	0	0	0	0
2	D0161	54	2	25.2629	1	1	12	1	3	0	90	100	62	87	60	100	100	84	52.16	55.76	90	2	0	1	0	0	0	0	0	0	0
2	D0165	54	2	24.0127	1	1	15	1	3	0	95	100	84	97	80	87.5	0	88	63.09	42.45	95	3	3	3	0	0	1	1	0	0	0
2	D0169	53	2	25.9522	1	1	19	1	3	0	100	100	74	100	80	100	100	92	56.36	58.64	95	3	0	1	0	0	0	0	0	0	0
2	D0185	53	2	22.5014	1	1	14	1	3	0	100	100	84	90	80	100	100	88	57.05	57.19	95	2	1	2	0	0	0	0	0	0	0
2	D0193	53	2	23.0474	1	1	16	1	3	0	95	100	84	87	70	100	100	76	57.18	53.27	86	3	0	1	0	0	0	0	0	0	0
2	D0197	52	2	28.4951	1	0	9	0	3	0	100	25	22	52	45	75	100	48	41.35	44.82	70	2	1	2	0	0	0	0	0	0	0
2	D0205	52	2	23.7192	1	1	11	0	2	0	100	100	62	92	60	75	100	88	54.1	52.95	88	2	0	1	0	0	0	0	0	0	0
2	D0209	52	2	21.3747	1	1	16	1	3	0	100	100	100	97	80	100	66.67	76	63.57	48.59	90	3	0	1	0	0	0	0	0	0	0
2	D0217	52	2	36.5521	1	1	10	0	1	1	60	100	42	62	25	87.5	100	76	41.75	52.11	50	2	4	3	0	0	1	0	0	1	0
2	D0225	52	2	18.706	1	0	12	1	1	1	100	100	72	85	70	100	100	72	56.7	52.2	90	2	2	2	0	0	0	0	0	1	0
2	D0241	52	2	27.1684	1	1	15	1	2	0	95	100	51	72	50	75	100	80	50.25	50.71	80	2	2	2	0	0	0	0	1	0	0
2	D0245	51	2	26.3602	1	1	13	1	2	0	90	100	100	97	95	100	100	100	56.97	62.42	95	2	0	1	0	0	0	0	0	0	0
2	D0253	52	2	22.9923	1	1	14	1	2	0	45	25	32	42	20	50	66.67	20	37.03	31.78	71	2	1	2	0	0	0	0	0	0	0
2	D0257	51	2	25.3469	1	1	12	1	3	0	100	100	84	100	90	100	100	100	56.85	61.54	98	2	0	1	0	0	0	0	0	0	0
2	D0269	51	2	26.5596	1	1	14	1	3	0	100	75	84	82	50	75	33.33	64	60.36	36.1	85	2	1	2	1	0	0	0	0	0	0
2	D0273	51	2	25.3402	1	1	14	1	3	0	90	50	62	67	55	62.5	100	76	45.91	50.51	80	2	3	3	0	0	0	0	0	0	0
2	D0301	50	2	22.5514	1	0	11	0	1	1	100	100	51	97	85	50	66.67	76	57.14	45.35	97	2	0	1	0	0	0	0	0	0	0
2	D0302	50	2	20.3767	1	0	16	1	3	0	79.99	0	51	52	35	37.5	100	64	37.23	45.33	65	2	3	3	0	0	0	0	0	1	0
2	D0333	50	2	29.4505	1	0	11	0	3	0	55	25	32	25	30	87.5	33.33	48	35.35	39.58	50	2	6	4	0	0	0	1	0	0	0
2	D0349	49	2	24.3598	1	1	11	0	3	0	100	100	72	97	60	100	33.33	60	63.52	38.54	95	3	1	2	0	0	0	0	0	0	0
2	D0353	49	2	23.2287	1	1	12	1	2	0	79.99	75	62	97	90	100	100	96	47.97	64.18	85	3	0	1	0	0	0	0	0	0	0
2	D0373	48	2	23.6684	1	1			3	0	70	100	41	42	50	100	100	64	42.86	52.27	50	3	3	3	0	0	1	1	0	0	1
2	D0381	48	2	26.6186	1	1	13	1			75	100	61	62	40	100	100	92	45.16	57.42	75	4	3	3	0	0	0	0	0	0	1
2	E0001	68	1	30.6394	1	1	18	1	2	0	90	100	72	95	95	100	100	100	52.92	63.6	95	1	1	2	0	0	0	0	0	0	0
2	E0021	68	1	29.5843	1	1	8	0	3	0	90	100	100	80	70	100	100	76	57.65	53.14	95	2	0	1	0	0	0	0	0	0	0
2	E0029	67	1	24.6807	1	1	20	1	3	0	90	75	62	72	15	100	66.67	68	51.34	42.75	75	1	2	2	0	0	0	1	0	0	0
2	E0037	66	1	34.2075	1	0			1	1	50	75	100	75	60	100	100	100	44.32	63.41	51	1	8	4	0	0	0	1	1	0	0
2	E0041	66	1	24.3446	1	1	11	0	2	0	90	100	74	42	80	100	100	100	46.8	62.24	70	3	2	2	0	0	0	1	0	0	0
2	E0057	66	1	26.751	1	1	10	0	3	0	75	100	74	87	80	75	100	88	50.98	57.12	95	2	1	2	0	0	0	0	0	0	0
2	E0061	65	1	25.9447	1	1	10	0	2	0	95	100	62	97	95	100	100	100	52.69	63.52	95	3	1	2	0	0	1	0	0	0	0
2	E0073	65	1	29.9245	1	1	9	0	3	0	95	100	100	82	80	100	100	88	57.4	57.07	70	2	0	1	0	0	0	0	0	0	0
2	E0085	65	1	21.2715	1	1	18	1	3	0	100	100	100	85	85	100	100	80	59.71	54.91	90	3	0	1	0	0	0	0	0	0	0
2	E0097	64	1	23.1737	1	1	17	1	3	0	100	100	100	80	65	100	100	92	57.35	56.03	95	3	0	1	0	0	0	0	0	0	0
2	E0113	64	1	28.784	1	1	14	1	2	0	95	75	100	82	65	87.5	33.33	76	60.31	42.35	85	2	1	2	0	0	0	0	0	0	0
2	E0129	63	1	25.2014	1	1															999		0		0	0	0	0	0	0	0
2	E0137	62	1	29.9098	1	1	10	0	2	0	95	100	62	72	85	100	100	92	50.63	60.38	80	2	2	2	0	0	0	1	0	0	0
2	E0141	63	1	36.2328	1	1	16	1	2	0	55	25	41	25	25	50	50	44	36.12	35.46	63	2	8	4	0	1	1	1	0	0	1
2	E0145	63	1	29.9515	1	1	8	0	1	1	5	0	22	0	30	37.5	0	12	26.39	25.54	40	1	5	3	0	0	0	0	1	1	0
2	E0177	62	1	27.1556	1	1	16	1	3	0	100	100	100	87	90	100	100	96	58.01	59.87	89	2	2	2	0	0	0	1	0	0	0
2	E0185	61	1	28.2149	1	0	12	1	3	0	100	75	100	52	85	100	0	80	59.44	42.31	58	2	0	1	0	0	0	0	0	0	0
2	E0205	61	1	28.3939	1	1	10	0	3	0	85	100	100	87	75	100	100	88	56.14	57.44	70	2	0	1	0	0	0	0	0	0	0
2	E0213	61	1	32.5338	1	1	10	0	2	0	60	100	51	57	75	100	100	88	41.53	62.11	75	2	3	3	0	0	0	0	0	0	1
2	E0229	61	1	25.2681	1	1	14	1	1	1	85	75	80	52	45	62.5	100	60	50.07	43.96	70	1	0	1	0	0	0	0	0	0	0
2	E0233	60	1	30.1107	1	1	10	0	3	0	100	100	100	67	90	100	100	96	55.67	60.02	99	2	1	2	0	0	1	0	0	0	0
2	E0237	60	1	28.1182	1	1	11	0	2	0	100	100	100	72	75	100	100	88	57.06	56.1	80	3	1	2	0	0	0	1	0	0	0
2	E0245	60	1	24.8274	1	1	16	1	3	0	95	100	72	77	85	100	100	92	52.58	59.93	85	2	3	3	0	0	1	1	0	0	0
2	E0249	59	1	27.0485	1	1	10	0	2	0	95	100	84	72	90	100	100	92	53.69	60.02	90	2	0	1	0	0	0	0	0	0	0
2	E0253	59	1	32.2698	1	1	7	0	2	0	45	0	32	35	55	87.5	0	52	34.12	40.66	70	1	4	3	0	0	1	0	1	0	0
2	E0257	59	1	29.0139	1	1	20	1	2	0	100	100	100	87	85	100	100	96	57.94	59.31	94	2	0	1	0	0	0	0	0	0	0
2	E0265	59	1	23.8421	1	1	7	0	2	0	100	100	84	92	85	100	100	96	56.35	59.94	95	3	1	2	0	0	0	0	0	0	1
2	E0273	60	1	24.7681	1	1	15	1	2	0	65.01	100	41	77	80	87.5	100	95	42.62	62.93	85	2	0	1	0	0	0	0	0	0	0
2	E0277	59	1	28.0205	1	1	16	1	2	0	100	50	62	67	55	62.5	0	48	57.27	28.11	40	2	1	2	0	0	0	0	0	0	0
2	E0297	59	1	25.6888	1	1	18	1	3	0	100	100	100	57	95	87.5	100	96	54.61	59.19	999	3	0	1	0	0	0	0	0	0	0
2	F0003	67	2	23.0118	1	0	17	1	3	0	95	100	61	52	40	100	100	72	50.06	50.04	85	3	1	2	0	0	0	0	0	0	0
2	F0004	68	2	32.7642	1	1	9	0	3	0	85	100	84	40	75	100	100	92	47.97	59.55	70	2	8	4	0	0	0	1	0	0	0
2	F0005	67	2	23.8155	1		18	1	3	0	90	100	74	100	100	100	100	100	53.85	64.04	95	2	2	2	0	0	0	0	0	0	0
2	F0010	67	2	22.2581	1	1	8	0	1	1	85	100	74	87	85	100	100	96	51.74	61.84	95	2	2	2	0	0	0	0	0	0	0
2	F0011	67	2	28.5077	1	1	9	0	2	0	70	100	84	62	70	100	100	60	51.82	51.45	90	2	0	1	0	0	0	0	0	0	0
2	F0012	67	2	36.4097	1	1	9	0	3	0	65.01	25	32	50	55	50	100	88	31.45	57.02	69	2	0	1	0	0	0	0	0	0	0
2	F0013	67	2	34.5892	1	1			3	0	50	75	62	60	40	75	33.33	36	49.28	33.16	64	3	2	2	0	0	1	0	0	0	0
2	F0015	67	2	25.7525	1	1	16	1	2	0	90	100	84	97	75	100	100	88	56.02	57.55	95	3	0	1	0	0	0	0	0	0	0
2	F0018	67	2	24.481	1	1	17	1	3	0	65.01	25	74	45	80	87.5	100	88	36.8	62.47	60	2	7	4	0	0	0	1	0	0	0
2	F0020	67	2	32.5059	1	1	12	1	3	0	95	100	100	100	95	100	100	100	58.21	61.92	95	3	0	1	0	0	0	0	0	0	0
2	F0021	67	2	30.9207	1	0	13	1	2	0	25	0	0	57	45	100	100	76	19.53	64.45	63	1	6	4	0	0	0	0	0	1	0
2	F0024	67	2	30.692	1	1	8	0	1	1	65.01	100	72	67	75	100	100	84	46.94	59.58	85	2	5	3	0	0	1	1	0	0	0
2	F0025	67	2	21.1618	1	1	8	0	2	0	100	100	100	77	95	100	66.67	88	59.93	53.72	95	3	3	3	1	0	0	0	0	0	0
2	F0026	67	2	27.8611	1	1	11	0	3	0	95	50	84	72	40	25	33.33	20	61.36	18.43	75	2	5	3	0	0	0	1	0	0	0
2	F0028	66	2	26.4412	1	1	13	1	2	0	45	0	41	62	65	75	100	92	27.59	64.5	75	2	2	2	0	0	0	1	0	0	0
2	F0037	66	2	18.2587	1	0	20	1	2	0	50	0	0	35	20	50	0	40	31.81	29.93	30	2	5	3	1	0	0	0	0	0	1
2	F0038	66	2	29.5418	1	1	9	0	2	0	90	75	84	40	55	100	100	76	48.11	53.3	68	2	2	2	0	0	0	0	0	0	1
2	F0041	66	2	27.0647	1	0	10	0	2	0	70	100	41	82	95	100	100	96	44.13	65.82	75	1	0	1	0	0	0	0	0	0	0
2	F0042	67	2	24.8519	1	1			3	0	30	75	51	45	60	75	100	76	33.69	58.07	70	2	4	3	0	0	0	1	0	0	0
2	F0046	66	2	31.8313	1	1	8	0	2	0	60	0	22	75	55	37.5	100	68	32.19	51.63	65	2	0	1	0	0	0	0	0	0	0
2	F0047	66	2	23.7374	1		20	1	1	1	75	50	22	87	30	75	33.33	68	44.81	40.8	75	2	0	1	0	0	0	0	0	0	0
2	F0052	66	2	29.5966	1	1	9	0	3	0	79.99	100	84	97	95	100	100	96	53.51	62.95	98	2	0	1	0	0	0	0	0	0	0
2	F0054	65	2	24.8521	1	1	8	0	2	0	94.74	100	84	100	60	100	100	70	59.27	50.43	95	3	3	3	1	0	0	0	0	0	0
2	F0055	65	2	21.8079	1	1	8	0	3	0	85	100	61	67	85	100	100	84	49.14	59.22	95	2	3	3	0	0	0	0	0	0	0
2	F0058	66	2	30.1134	1	1	14	1	3	0	85	100	72	72	85	100	100	92	50.22	60.93	80	2	1	2	0	0	0	0	0	0	0
2	F0059	66	2	27.1637	1	1	15	1	3	0	20	0	0	50	15	25	0	48	27.23	31.44	15	2	2	2	0	0	0	0	0	0	0
2	F0060	65	2	26.8101	1	1	19	1	3	0	75	50	84	57	55	100	100	68	45.95	53.29	70	2	1	2	0	0	1	0	0	0	0
2	F0063	65	2	23.8163	1	0	11	0	2	0	85	100	72	62	70	100	100	84	49.85	57.13	85	2	2	2	0	0	0	1	0	0	0
2	F0065	65	2	26.6749	1	1	13	1	3	0	85	100	84	67	85	100	100	96	50.76	61.57	92	3	2	2	0	0	0	1	0	0	0
2	F0068	65	2	36.4316	1	1	8	0	2	0	90	100	72	72	90	100	100	76	53.18	56.59	80	2	0	1	0	0	0	0	0	0	0
2	F0069	65	2	26.3151	1	1	12	1	3	0	35	25	32	30	25	62.5	100	56	27.34	49.35	40	1	4	3	0	0	0	1	0	1	1
2	F0071	65	2	26.417	1	1	10	0	2	0	79.99	75	72	50	55	87.5	33.33	44	53.97	35.26	60	2	5	3	1	0	1	1	0	0	0
2	F0073	66	2	29.7263	1				2	0	75	100	100	67	75	87.5	100	88	52.07	57.09	80	2	4	3	0	0	0	1	0	0	1
2	F0076	66	2	29.4236	1	1	9	0	2	0	75	100	100	52	75	75	66.67	68	54.88	45.65	999	2	1	2	0	0	0	1	0	0	0
2	F0077	65	2	28.8044	1	1	14	1	3	0	85	100	100	72	90	100	100	92	54.09	60.32	70	2	0	1	0	0	0	0	0	0	0
2	F0078	65	2	27.9461	1	1	19	1	3	0	95	100	100	72	85	100	100	92	55.8	58.8	84	3	4	3	1	0	1	0	0	0	0
2	F0079	65	2	29.6418	1	1	13	1	3	0	95	25	84	40	45	75	33.33	76	48.02	41.38	73	3	1	2	0	0	0	0	0	0	0
2	F0082	65	2	25.7421	1	1			3	0	85	100	62	77	85	100	100	92	49.44	61.31	80	3	2	2	0	0	0	0	1	0	0
2	F0083	65	2	24.3418	1	0	19	1	3	0	85	100	84	90	85	100	100	92	53.95	60.3	94	1	1	2	0	0	0	1	0	0	0
2	F0085	65	2	26.1975	1	1	9	0	3	0	35	25	80	57	60	75	0	72	41.52	43.21	78	1	3	3	0	0	0	1	0	0	0
2	F0086	66	2	25.8879	1	1	11	0	2	0	70.42	75	41	55	30	100	0	40	50.78	30.43	80	1	4	3	1	0	1	0	0	0	1
2	F0090	65	2	24.0762	1	0	8	0	3	0	75	0	41	55	40	100	33.33	60	39.74	43.81	55	2	0	1	0	0	0	0	0	0	0
2	F0093	65	2	18.0257	1	1	21	1	3	0	100	100	100	95	95	100	100	88	60.01	58.16	95	3	2	2	0	0	0	1	0	0	0
2	F0098	65	2	22.4786	1	1	14	1	2	0	95	100	41	82	85	100	100	84	49.95	58.98	75	2	4	3	0	0	0	1	1	1	0
2	F0101	64	2	19.1571	1	1	12	1	1	1	100	100	84	92	95	100	100	92	56.99	59.95	95	3	5	3	1	0	1	1	0	0	0
2	F0102	65	2	22.9592	1	1	8	0	2	0	90	100	72	92	80	100	100	84	54.38	57.54	96	3	0	1	0	0	0	0	0	0	0
2	F0103	65	2	25.5951	1	1	13	1	2	0	85	100	84	67	95	100	100	96	50.9	62.69	90	2	3	3	0	0	0	0	0	1	0
2	F0105	65	2	33.0638	1	1	13	1	2	0	55	0	51	40	35	100	100	68	30.68	56.23	50	2	3	3	0	0	1	1	0	0	0
2	F0107	64	2	23.0546	1	1	8	0	1	1	90	100	41	45	65	87.5	100	76	45.51	53.84	40	2	6	4	1	0	1	0	1	0	0
2	F0113	65	2	34.9181	1	1	10	0	2	0	55	75	62	92	90	100	100	76	45.45	61.11	96	1	2	2	0	0	1	1	0	0	0
2	F0114	64	2	27.4306	1	1	16	1	1	1	15	0	22	40	35	50	100	72	19.28	56.57	16	2	3	3	0	0	0	0	1	0	0
2	F0115	64	2	25.4614	1	1	12	1	2	0	70	50	51	87	80	100	100	88	41.91	63.23	85	2	2	2	1	0	0	0	0	0	0
2	F0117	64	2	25.559	1	1	11	0	2	0	90	100	100	97	85	100	100	76	59.84	54.68	95	1	3	3	0	0	0	0	0	0	1
2	F0118	64	2	22.8165	1	1	16	1	3	0	85	100	84	57	75	87.5	100	92	50	57.97	100	3	7	4	0	0	0	0	0	0	0
2	F0119	64	2	23.9196	1	1	16	1	3	0	95	100	100	67	80	100	100	84	56.15	56.07	80	2	1	2	0	0	0	0	0	0	1
2	F0123	64	2	24.8821	1	1	11	0	3	0	95	75	100	82	85	100	100	92	54.49	59.6	95	2	0	1	0	0	0	0	0	0	0
2	F0125	64	2	22.7765	1	1	15	1	2	0	79.99	75	74	62	60	75	33.33	76	51.74	43.01	80	2	3	3	0	0	0	0	1	0	0
2	F0130	64	2	20.3708	1	0	14	1	3	0	95	100	62	67	80	75	100	92	50.06	56.95	80	2	0	1	0	0	0	0	0	0	0
2	F0133	64	2	24.5396	1	1	7	0	3	0	50	0	74	62	55	50	33.33	72	39.47	43.95	90	1	5	3	0	0	1	1	0	0	0
2	F0134	64	2	23.0194	1	1	18	1	3	0	95	50	52	62	70	50	66.67	84	46.12	48.33	91	2	6	4	0	1	1	1	1	0	0
2	F0137	64	2	20.3371	1	1	11	0	3	0	100	100	100	97	95	87.5	100	88	60.29	56.69	100	2	1	2	1	0	0	0	0	0	0
2	F0138	63	2	26.7786	1	1	5	0	3	0	25	0	22	20	10	50	0	48	27.46	32.63	50	2	4	3	0	0	0	0	0	0	0
2	F0139	64	2	31.8844	1	1	9	0	2	0	95	100	100	100	100	100	100	100	58.27	62.47	100	2	0	1	0	0	0	0	0	0	0
2	F0140	64	2	27.5249	1	1	15	1	3	0	79.99	75	100	72	75	100	100	88	51.01	58.9	80	2	0	1	0	0	0	0	0	0	0
2	F0141	63	2	22.939	1	1	14	1	2	0	75	75	51	67	45	100	100	60	45.98	50.4	60	2	2	2	0	0	0	0	1	0	0
2	F0146	64	2	41.5111	2	1	20	1	3	0	25		22	25	10	50	0	60	26.77	35.82	40	2	4	3	0	0	0	1	1	0	1
2	F0149	63	2	34.9053	1	1	4	0	1	1	50	25	42	27	20	62.5	0	32	40.03	26.62	70	2	3	3	0	0	0	1	0	0	0
2	F0150	63	2	23.7448	1		14	1	2	0	100	100	84	97	100	100	100	92	57.64	60.47	100	3	0	1	0	0	0	0	0	0	0
2	F0155	63	2	26.2328	1	1	10	0	3	0	60	75	41	92	90	100	100	92	41.47	65.92	98	2	0	1	0	0	0	0	0	0	0
2	F0156	63	2	24.9854	1	0	10	0	3	0	100	100	100	75	95	100	100	100	56.17	61.62	95	3	3	3	0	0	0	0	0	0	1
2	F0157	63	2	29.9486	1	1	18	1	2	0	65.01	100	61	42	85	100	100	100	40.66	65.75	50	2	1	2	0	0	0	0	0	0	0
2	F0159	64	2	40.9534	2	1	9	0	2	0	15	0	22	5	0	62.5	66.67		18.95		30	1	10	4	1	0	0	1	0	1	0
2	F0162	63	2	25.9974	1	1	18	1	3	0	100	100	100	92	85	100	100	96	58.53	59.28	90	3	1	2	0	0	0	1	0	0	0
2	F0163	63	2	22.1599	1	0	15	1	2	0	95	100	84	100	86.67	100	100	60	60.93	50.62	100	2	2	2	0	0	0	0	0	0	0
2	F0164	63	2	38.5515	1	1	8	0	2	0	40	100	41	50	75	100	100	72	37.8	60.1	70	1	4	3	0	1	1	1	0	0	0
2	F0166	63	2	25.6494	1	1	16	1	3	0	79.99	50	74	77	55	75	33.33	68	51.94	41.01	87	3	5	3	0	0	0	1	0	1	0
2	F0167	63	2	28.6809	1	1	10	0	3	0	79.99	50	51	82	80	87.5	100	88	43.14	60.84	90	2	2	2	1	0	0	0	0	0	0
2	F0169	63	2	33.6838	1	0	12	1	3	0	85	100	72	97	90	100	100	100	52.2	63.51	95	2	0	1	0	0	0	0	0	0	0
2	F0171	63	2	26.5021	1	1	9	0	3	0	40	100	41	43.75	55	75	100	44	40.38	47.27	65	2	3	3	0	0	0	0	1	0	0
2	F0172	63	2	22.8004	1	1	8	0	1	1	25	25	51	40	40	100	100	92	24.88	65.43	75	1	1	2	0	0	0	0	0	0	1
2	F0173	62	2	23.5847	1	1	9	0	3	0	95	100	84	87	50	75	100	52	60	41.5	85	2	1	2	0	0	1	0	0	0	0
2	F0175	63	2	21.7391	1	1	8	0	1	1	85	100	41	60	60	100	100	72	46.76	54.01	45	2	2	2	0	0	0	1	0	0	0
2	F0178	63	2	28.0256	1	1	7	0	3	0	70	100	51	77	100	100	100	56	49.99	54.96	100	2	0	1	0	0	0	0	0	0	0
2	F0179	63	2	29.3039	1	1			1	1	65.01	25	100	0	25	62.5	33.33	0	49.49	19.25	25	2	4	3	0	0	0	0	0	0	0
2	F0182	63	2	27.7691	1	1	13	1	3	0	75	75	62	67	45	25	33.33	44	53.77	27.62	90	2	1	2	0	0	0	0	0	0	1
2	F0185	63	2	20.0402	1	1	15	1	1	1	95	100	100	82	45	25	0	24	71.26	13.04	50	1	5	3	1	0	0	0	0	1	1
2	F0188	62	2	23.3002	1	1	10	0	3	0	95	100	84	100	90	100	100	100	55.96	62.03	95	2	0	1	0	0	0	0	0	0	0
2	F0189	62	2	26.326	1	1			1	1	64.41	50	41	52	26.67	75	50	80	38.86	46.52	75	3	0	1	0	0	0	0	0	0	0
2	F0194	63	2	25.55	1	0	16	1	3	0	100	100	100	100	90	100	100	92	60.03	58.67	100	2	0	1	0	0	0	0	0	0	0
2	F0196	62	2	23.3723	1	0	19	1	2	0	95	100	84	75	65	100	100	80	55.21	53.91	95	3	1	2	0	0	0	0	0	0	0
2	F0210	62	2	21.7232	1	0	10	0	3	0	95	100	72	97	80	100	100	92	54.85	59.23	90	2	0	1	0	0	0	0	0	0	0
2	F0211	61	2	24.1362	1	1	9	0	3	0	100	75	100	92	0	0	100	8	66.24	14.73	60	3	3	3	0	0	0	0	0	0	0
2	F0221	62	2	23.2244	1	1	14	1	2	0	70	100	62	55	85	100	100	88	44.7	61.82	50	2	4	3	0	0	1	1	0	0	0
2	F0222	62	2	31.1198	1	1	17	1	3	0	85	100	72	100	75	100	100	100	52.35	61.82	100	3	6	4	0	0	1	1	1	0	0
2	F0233	61	2	24.3882	1	1	12	1	3	0	65.01	100	74	67	75	100	100	88	46.71	60.6	80	2	2	2	0	0	1	1	0	0	0
2	F0236	62	2	44.0613	2	0	9	0	2	0	25	0	41	20	50	50	0	76	27.08	44.02	20	1	4	3	0	0	0	1	0	0	0
2	F0237	61	2	24.9766	1	1	10	0	3	0	75	0	41	57	55	100	0	64	41.7	42	75	2	2	2	0	0	0	0	0	0	0
2	F0250	61	2	25.3622	1	1	18	1	2	0	95	100	72	82	50	100	100	80	54.19	52.68	85	2	0	1	0	0	0	0	0	0	0
2	F0251	61	2	21.6333	1	0			2	0	95	50	100	20	15	12.5	66.67	36	53.13	22.89	50	3	0	1	0	0	0	0	0	0	0
2	F0257	62	2	54.7524	2	1	9	0	3	0	20	0	31	25	30	75	0	48	28.57	37.84	40	1	0	1	0	0	0	0	0	0	0
2	F0258	61	2	25.0795	1	1	13	1	3	0	75	100	62	77	65	100	100	100	46.39	62.26	80	3	4	3	0	0	0	1	0	1	1
2	F0260	61	2	40.041	2	1	8	0	3	0	51.18	50	41	60	20	50	0	16	48.49	19.55	54	3	0	1	0	0	0	0	0	0	0
2	F0263	61	2	26.6239	1	1			3	0	15	25	22	52	55	62.5	0	56	31.47	41.16	75	3	0	1	0	0	0	0	0	0	0
2	F0270	60	2	22.5989	1	1	18	1	2	0	95	100	100	92	80	100	100	76	60.07	53.68	93	2	4	3	0	0	0	1	1	0	0
2	F0278	60	2	28.7248	1	1	13	1	3	0	45	50	12	35	5	25	66.67	60	30.84	38.24	50	3	0	1	0	0	0	0	0	0	0
2	F0286	60	2	23.6686	1	1	12	1	3	0	95	100	62	67	55	75	66.67	44	57.76	36.34	64	3	4	3	0	0	1	1	0	0	0
2	F0290	60	2	26.1381	1	1	14	1	3	0	50	25	62	62	45	87.5	66.67	68	38.54	50.31	60	2	0	1	0	0	0	0	0	0	0
2	F0302	60	2	19.1829	1	1	20	1	3	0	100	100	84	82	70	100	100	76	57.48	52.83	85	2	0	1	0	0	0	0	0	0	0
2	F0303	59	2	27.6283	1	1	19	1	2	0	70	100	72	67	85	100	100	92	46.96	62.42	80	1	2	2	0	0	0	0	1	1	0
2	F0305	60	2	23.0721	1	1	9	0	1	1	100	100	100	97	55	100	100	76	61.21	50.38	85	2	1	2	0	0	0	0	0	0	0
2	F0306	60	2	21.7287	1	1	12	1	1	1	95	100	100	77	35	75	33.33	36	66.85	25.68	40	2	0	1	0	0	0	0	0	0	0
2	F0308	60	2	25.0293	1	1	11	0	2	0	79.99	75	100	47	50	62.5	66.67	56	53.91	38.52	80	2	2	2	0	0	0	0	0	1	0
2	F0309	60	2	35.0802	1	1	10	0	3	0	75	100	84	72	85	100	100	100	49.07	63.6	85	2	3	3	0	0	0	1	0	0	0
2	F0310	60	2	27.16	1	1	15	1	2	0	85	100	61	72	55	100	100	92	48.31	58.05	80	2	0	1	0	0	0	0	0	0	0
2	F0319	60	2	24.1463	1	1	17	1	3	0	95	100	62	87	65	100	100	92	52.11	58.05	88	2	0	1	0	0	0	0	0	0	0
2	F0335	59	2	26.9308	1	1	8	0	2	0	75	75	41	72	70	87.5	100	96	41.07	62.03	73	2	0	1	0	0	0	0	0	0	0
2	F0346	59	2	27.9855	1	1	13	1	2	0	90	100	100	87	85	100	100	92	56.66	59.17	85	3	1	2	1	0	0	0	0	0	0
2	F0366	58	2	22.9913	1	1	17	1	3	0	95	100	100	80	60	100	100	60	60.41	47.13	999	2	0	1	0	0	0	0	0	0	0
2	F0371	58	2	24.8043	1	1	15	1	3	0	79.99	100	61	50	60	100	100	60	48.93	50.42	48	2	1	2	0	0	0	0	0	1	0
2	F0372	58	2	29.8968	1	1	14	1	3	0	100	100	100	100	85	100	100	96	59.46	59.22	100	2	0	1	0	0	0	0	0	0	0
2	F0374	59	2	35.5458	1	1			3	0	35		22	40	15	0	0	24	34.62	19.68	5	2	9	4	1	1	0	1	1	0	0
2	F0381	58	2	24.7132	1	1	11	0	3	0	40	0	22	30	55	75	33.33	56	28.8	45.82	25	1	1	2	0	0	0	0	0	1	0
2	F0383	58	2	25.6037	1	1	18	1	2	0	100	100	100	92	80	100	100	84	59.96	55.41	85	3	1	2	0	0	0	0	0	0	0
2	F0385	58	2	25.3694	1	1	9	0	2	0	100	100	100	100	100	100	100	100	59.16	61.99	100	3	0	1	0	0	0	0	0	0	0
2	F0389	58	2	24.7187	1	1	11	0	3	0	95	100	51	80	70	75	100	84	50.95	53.99	80	3	0	1	0	0	0	0	0	0	0
2	F0394	58	2	20.1964	1	0	16	1	2	0	100	100	84	95	85	100	100	100	56.2	61.02	90	3	2	2	0	0	0	1	0	1	0
2	F0395	58	2	21.816	1	0	14	1	3	0	100	100	84	97	90	100	100	96	57	60.46	95	2	0	1	0	0	0	0	0	0	0
2	F0397	58	2	31.4707	1	1	17	1	3	0	85	100	100	77	90	75	100	96	54.26	58.47	70	2	2	2	0	0	0	1	0	1	0
2	G0037	77	1	24.4121	1	1	8	0	2	0	100	100	100	95	100	100	100	100	58.58	62.03	90	2	1	2	0	0	0	0	0	0	0
2	G0061	76	1	26.5082	1	1	16	1	2	0	95	100	100	80	85	100	100	88	57.24	57.64	999	2	0	1	0	0	0	0	0	0	0
2	G0073	75	1	33.0108	1	1	12	1	3	0	60	50	62	77	75	100	100	92	39.89	64.35	90	2	1	2	0	0	0	1	0	0	0
2	G0085	75	1	28.2613	1	1	8	0	2	0	50	75	72	62	70	100		60	45.34	52.04	95	3	3	3	0	0	0	0	1	0	0
2	G0089	75	1	29.5504	1	1	11	0	1	1	30	25	100	35	20	50	33.33	60	39.8	36.91	30	1	8	4	0	1	1	0	1	0	0
2	G0097	75	1	23.4259	1	1	10	0	2	0	95	25	100	45	35	100	100	88	45.02	54.94	50	2	6	4	0	0	1	1	0	0	0
2	G0121	73	1	26.4795	1	1	8	0	2	0	75	100	51	75	75	100	100	100	44.79	63.84	100	2	4	3	1	0	0	1	0	0	0
2	G0133	73	1	29.1005	1	1	13	1	2	0	95	100	100	82	85	100	100	96	56.47	59.83	90	2	2	2	0	0	0	0	0	0	0
2	G0141	73	1	29.6995	1	1	16	1	3	0	95	100	100	92	100	100	100	100	57.34	62.53	95	2	2	2	0	0	0	1	0	0	0
2	G0153	73	1	24.9327	1	1	11	0	2	0	99.58	100	100	100	100	100	100	100	59.09	62.03	95	2	0	1	0	0	0	0	0	0	0
2	G0157	77	1	24.7652	1	1	9	0	3	0	100	100	100	87	100	100	66.67	100	59.67	57.51	95	2	2	2	0	0	0	1	0	0	0
2	G0161	72	1	27.3904	1	1	12	1	3	0	60	0	31	65	60	100	66.67	84	32.13	59.03	65	2	5	3	0	0	1	1	0	0	0
2	G0173	73	1	25.3892	1	0			2	0	40	75	31	5	45	37.5	0	24	40.58	24.12	66	2	4	3	0	0	0	0	0	1	0
2	G0177	73	1	31.9651	1	1	12	1	2	0	50	0	51	12.5	30	75	100	76	25.59	55.65	39	2	7	4	0	1	0	1	1	0	0
2	G0181	71	1	26.6737	1	1	9	0	2	0	79.99	100	51	67	90	100	100	96	45.45	63.99	75	2	5	3	0	0	1	1	0	0	0
2	G0189	71	1	29.7288	1	1	10	0	3	0	85	75	72	87	75	100	100	100	48.35	62.79	90	2	0	1	0	0	0	0	0	0	0
2	G0201	71	1	23.954	1	1	18	1	3	0	100	100	100	100	100	100	100	92	60.17	59.78	95	2	0	1	0	0	0	0	0	0	0
2	G0205	71	1	21.5623	1	1	9	0	2	0	40	0	22	40	35	12.5	33.33	68	28.4	39.53	45	1	2	2	0	0	0	0	0	1	0
2	G0225	70	1	24.1232	1	1	12	1	2	0	95	75	74	62	70	75	100	76	50.5	51.83	85	2	2	2	0	0	0	0	0	0	0
2	G0241	69	1	26.1347	1	0	6	0	2	0	100	100	84	92	80	87.5	100	90	57.07	56.27	999	3	0	1	0	0	0	0	0	0	0
2	G0277	69	1	31.4234	1	1			1	1	40	25	41	55	45	100	100	80	29.52	61.54	70	2	4	3	1	0	1	0	0	0	0
2	G0281	68	1	28.4817	1	1	8	0	2	0	95	100	100	97	100	100	100	100	57.92	62.5	100	2	0	1	0	0	0	0	0	0	0
2	G0285	68	1	24.0532	1	1	11	0	2	0	100	100	51	97	90	100	100	92	53.02	60.73	97	3	0	1	0	0	0	0	0	0	0
2	G0293	68	1	28.4738	1	1	8	0	3	0	85	100	74	77	80	87.5	66.67	84	54.07	52.02	74	1	2	2	0	0	0	1	0	0	0
2	G0297	68	1	26.4948	1	1			3	0	75	100	62	82	85	75	100	88	48.83	58.22	80	2	2	2	0	0	0	0	0	0	0
2	H0003	78	2	34.3353	1	1	6	0	2	0	0	0	61	87	90	87.5	0	88	32.1	57.24	999	1	8	4	0	0	0	1	1	0	1
2	H0011	78	2	17.1693	1	1	10	0	3	0	40	0	64	18.75	25	50	0	48	35.9	31.11	35	3	3	3	0	0	0	0	0	0	1
2	H0014	77	2	28.3718	1	1	9	0	3	0	70	75	74	77	80	100	100	92	45.85	62.57	89	2	0	1	0	0	0	0	0	0	0
2	H0017	77	2	25.1998	1	1	8	0	3	0	45	100	51	20	65	87.5	100	68	36.95	55.74	30	1	6	4	0	0	0	1	0	0	0
2	H0019	77	2	24.3892	1	1			2	0	90	50	42	72	60	100	100	68	44.73	54.04	79	2	5	3	0	0	1	1	0	0	0
2	H0027	77	2	24.4839	1				3	0	90	100	100	77	100	100	100	100	54.7	63.12	100	2	0	1	0	0	0	0	0	0	0
2	H0033	76	2	28.2738	1	1	7	0	3	0	20	0	32	40	80	50	0	92	25.71	52.48	65	1	4	3	0	0	0	0	0	0	0
2	H0036	76	2	20.647	1	1	6	0	3	0	90	100	52	60	70	100	100	88	47.28	58.6	75	2	4	3	0	0	0	0	0	0	0
2	H0037	77	2	36.5689	1	1	6	0	3	0	45	50	41	50	65	50	33.33	68	38.29	44.16	55	2	0	1	0	0	0	0	0	0	0
2	H0042	76	2	24.9633	1	1	7	0	3	0	55	0	41	20	40	50	33.33	76	30.26	44.58	40	2	9	4	0	0	1	1	0	0	0
2	H0046	76	2	28.5246	1	1	10	0	3	0	70	100	32	60	75	100	100	88	41.07	61.92	50	2	8	4	1	0	1	0	1	1	0
2	H0051	76	2	24.7783	1	0	10	0	3	0	100	100	100	87	90	100	100	76	60.52	54.35	99	2	1	2	0	0	0	1	0	0	0
2	H0061	76	2	34.0828	1	1	8	0	3	0	25	0	60	45	30	100	66.67	44	32.11	46.96	25	1	9	4	0	0	1	1	1	0	0
2	H0062	76	2	29.6951	1	1	8	0	2	0	90	0	42	92	40	25	100	76	41.06	46.86	31	2	3	3	0	0	1	0	0	0	0
2	H0068	77	2	25.3937	1	1	7	0	1	1			62	31.25	70	87.5	100	96			36	2	4	3	0	0	0	1	0	0	0
2	H0074	76	2	26.0755	1	1	7	0	3	0	45	0	62	67	80	100	0	64	40.73	46.73	74	2	0	1	0	0	0	0	0	0	0
2	H0077	76	2	32.3785	1	1	8	0	2	0	40	25	52	37.5	20	100	0		37.1		70	2	5	3	0	0	1	1	0	0	0
2	H0090	75	2	25.6715	1	1	7	0	3	0	100	100	100	97	85	100	100	92	59.61	58.13	98	2	1	2	1	0	0	0	0	0	0
2	H0091	75	2	23.1939	1	0	11	0	3	0	70	100	84	77	60	100	100	88	49.92	57.95	80	2	7	4	0	0	1	1	0	1	0
2	H0093	75	2	27.0545	1	1			2	0	35	0	52	60		75	0				75	2	7	4	0	0	0	1	0	1	0
2	H0097	75	2	24.2834	1	1	7	0	1	1	30	0	41	50	55	62.5	100	92	23.43	63.46	75	2	5	3	0	0	0	0	1	0	0
2	H0106	76	2	20.8117	1	1			3	0	40.14	0	41	55	60	50	100	60	29.93	52.71	70	2	4	3	0	0	1	1	0	1	0
2	H0109	75	2	22.9788	1	1	18	1	1	1	100	100	100	87	85	100	100	100	57.44	60.42	90	2	1	2	0	0	0	0	0	0	0
2	H0114	75	2	22.5889	1	1	10	0	3	0	90	75	62	72	60	75	33.33	80	52.55	43.58	100	2	4	3	0	0	1	0	0	1	0
2	H0115	75	2	30.3317	1	1			3	0	40	75	41	67	55	100	100	80	36.02	60.82	80	2	1	2	0	0	0	1	0	0	0
2	H0122	75	2	31.7975	1	1	7	0	1	1	60	0	41	50	35	100		56	34.68	48.72	49	1	2	2	0	0	0	0	0	1	0
2	H0123	74	2	25.5181	1	1	7	0	3	0	75	25	100	72	40	87.5	66.67	72	48.75	46.78	84	2	0	1	0	0	0	0	0	0	0
2	H0138	74	2	24.4711	1	1	10	0	3	0	70	0	51	30	65	100	0	80	37.15	47.79	40	1	3	3	0	0	0	1	0	0	0
2	H0139	74	2	23.015	1	1	14	1	3	0	79.99	100	84	62	75	100	100	56	54.16	49.94	93	2	0	1	0	0	0	0	0	0	0
2	H0140	74	2	23.3995	1	1	13	1	2	0	70	75	84	67	50	100	66.67	64	51.17	46.59	90	2	4	3	0	0	0	0	0	1	0
2	H0141	74	2	31.0114	1	1	21	1	2	0	55	0	31	62	20	50	0	32	41.07	25.75	87	2	7	4	0	0	0	1	0	1	1
2	H0142	74	2	28.2818	1		8	0	2	0	75	75	41	60	40	50	0	40	52.47	25.23	51	1	3	3	0	0	0	0	0	1	1
2	H0145	74	2	26.8644	1	1	10	0	3	0	85	100	100	90	85	100	100	88	56.63	58.53	95	2	1	2	0	0	0	0	0	0	1
2	H0146	74	2	26.1536	1	1	8	0	2	0	75	100	100	67	85	100	100	96	51.16	61.87	89	2	2	2	0	0	1	0	0	0	0
2	H0148	74	2	25.5892	1	1	7	0	3	0	79.61	100	74	65	75	100	100	96	48.07	61.41	65	3	5	3	1	0	1	0	0	1	0
2	H0151	74	2	22.0855	1	0	13	1	3	0	85	75	62	72	75	75	66.67	84	49.34	51.41	80	1	4	3	0	0	0	0	0	0	1
2	H0153	70	2	35.6411	1		7	0	3	0	85	100	100	92	90	100	100	92	56.43	60.18	90	2	1	2	0	0	0	1	0	0	0
2	H0155	74	2	23.3573	1	1	8	0	3	0	60	25	51	82	60	100	33.33	88	40.84	53.73	68	2	0	1	0	0	0	0	0	0	0
2	H0156	74	2	36.5727	1	1	10	0	3	0	90	100	84	92	95	100	100	80	56.71	57.61	95	2	2	2	1	0	1	0	0	0	0
2	H0159	73	2	27.202	1	1	8	0	3	0	50	50	74	75	85	100	66.67	100	40.66	63.58	75	2	3	3	0	0	1	1	0	0	0
2	H0162	73	2	28.9698	1	1	12	1	2	0	50	100	61	45	60	100	100	76	41	57.77	75	2	2	2	1	0	0	0	0	0	0
2	H0170	73	2	24.3094	1	1	8	0	3	0	65.01	0	62	45	45	75	100	68	34.75	52.97	60	2	3	3	0	0	0	1	0	1	0
2	H0171	73	2	31.6694	1	1	11	0	3	0	65.01	100	41	82	80	100	100	92	43.54	63.52	80	2	2	2	0	0	0	0	1	0	0
2	H0174	73	2	27.6648	1	1	15	1	3	0	60	50	51	55	50	75	33.33	84	40.61	47.92	50	2	0	1	0	0	0	0	0	0	0
2	H0179	73	2	26.683	1	1	10	0	3	0	75	100	100	80	100	100	100	96	52.88	63.45	89	2	1	2	0	0	0	1	0	0	0
2	H0181	73	2	31.3547	1	1	10	0			65.01	100	72	77	70	100	100	96	46.54	62.26	90	2	0	1	0	0	0	0	0	0	0
2	H0183	72	2	22.4512	1	1	10	0	3	0	85	50	41	35	55	100	66.67	92	38.32	56.33	70	2	7	4	0	1	1	1	0	0	0
2	H0185	73	2	36.17	1	1	14	1	2	0	65.01	75	100	82	85	100	66.67	92	51.17	57.92	90	3	4	3	0	0	0	1	0	0	0
2	H0186	73	2	20.0515	1	1	11	0	3	0	95	100	100	67	80	100	100	84	56.15	56.07	90	2	2	2	0	0	0	0	0	0	0
2	H0187	73	2	30.2642	1	1	16	1	2	0	75	100	32	97	85	62.5	100	92	46.04	59	79	2	1	2	1	0	0	0	0	0	0
2	H0191	72	2	31.6213	1	1	0	0	2	0	45	0	51	30	45	100	0	60	34.94	42.46	50	2	2	2	0	1	0	0	0	0	0
2	H0195	72	2	17.4	1	1	7	0	1	1	85	75	61	45	50	87.5	33.33	68	49.7	41.34	75	2	0	1	0	0	0	0	0	0	0
2	H0201	72	2	26.6485	1	1	7	0	3	0	40	0	41	55	40	87.5	100	88	26	62.6	49	2	7	4	0	0	1	1	0	0	0
2	H0203	72	2	23.5588	1	1	8	0	3	0	35	25	22	0	25	37.5	100	40	24.57	42.66	30	2	8	4	0	1	1	1	0	0	0
2	H0205	72	2	25.1241	1	1	8	0	3	0	85	100	84	72	60	62.5	100	76	53.63	48.86	80	2	6	4	0	1	1	1	0	0	1
2	H0210	72	2	29.4882	1	1	9	0	3	0	100	100	84	72	95	100	100	92	54.65	60.1	90	3	5	3	0	0	1	1	0	0	0
2	H0211	72	2	27.4498	1	0	9	0	3	0	95	100	100	62	80	100	100	72	57.07	52.8	75	3	1	2	0	0	0	0	0	0	1
2	H0214	72	2	32.6491	1	1	13	1	3	0	95	100	72	92	90	100	100	96	53.9	61.48	85	3	3	3	1	0	0	1	0	0	0
2	H0225	72	2	21.4633	1	0	9	0	2	0	40	25	42	45	40	75	33.33	72	33.55	46.74	65	2	7	4	0	0	0	1	0	0	0
2	H0226	72	2	32.6692	1	1	12	1	2	0	75	100	84	97	85	100	100	100	51.99	63.42	90	2	3	3	1	0	0	0	0	0	0
2	H0229	71	2	33.8894	1	1	14	1	2	0	0	0	0	5	0	0	0	16	22.31	20.29	0	1	2	2	0	0	0	0	1	0	0
2	H0230	72	2	27.3774	1	1	17	1	3	0	25	25	41	30	15	50	33.33	16	35.75	27.19	15	2	8	4	0	0	0	0	0	1	0
2	H0233	71	2	23.8194	1	1	8	0	3	0	95	100	100	87	95	100	100	100	56.69	62.01	90	2	3	3	0	0	0	0	0	0	0
2	H0234	71	2	27.4219	1	1	7	0	2	0	79.99	100	41	87	60	100	100	76	48.53	55.4	75	2	1	2	0	0	0	0	0	0	0
2	H0238	71	2	37.3795	1	1	12	1	1	1	75	50	62	45	50	87.5	0	64	48.1	37.45	70	3	8	4	1	0	1	1	0	0	1
2	H0242	71	2	21.8103	1	1	9	0	1	1	79.11	75	72	67	65	87.5	33.33	80	51.42	46.27	85	2	5	3	0	0	0	1	0	1	0
2	H0244	71	2	22.5759	1	0			3	0	65.01	75	84	60	70	75	33.33	64	51.84	41.86	70	3	0	1	0	0	0	0	0	0	0
2	H0245	72	2	26.0938	1	0	8	0	3	0	65.01	0	41	67	93.33	100	100	95	31.66	69.43	79	2	4	3	1	0	1	1	0	0	0
2	H0252	72	2	24.5516	1	1	8	0	1	1	65.01			77	70	100		68			999		5	3	0	0	0	0	0	1	0
2	H0254	71	2	22.6741	1	1	10	0	2	0	65.01	100	51	47	40	37.5	33.33	40	51.04	28.12	50	2	4	3	1	0	1	0	0	0	0
2	H0255	72	2	31.1015	1	1			2	0	50	25	31	50	30	87.5	66.67	60	33.72	47.81	53	3	2	2	0	0	0	0	0	1	0
2	H0259	71	2	28.0243	1	1	12	1	1	1	70	0	41	72	80	75	0	80	40.98	46.65	75	3	6	4	0	0	0	0	0	1	0
2	H0260	71	2	19.8173	1	1	12	1	1	1	30	0	0	15	45	12.5	0	36	26.88	29.31	25	1	8	4	1	0	0	0	1	1	1
2	H0262	71	2	34.684	1	1	12	1	2	0	90	100	62	72	75	100	100	80	51.11	56.44	75	2	5	3	1	0	0	0	0	0	0
2	H0266	71	2	29.645	1	1	16	1	3	0	90	100	84	87	75	100	100	92	54.35	58.73	85	3	3	3	0	0	1	1	0	0	0
2	H0267	70	2	27.0548	1	1	9	0	3	0	79.99	100	72	67	65	87.5	0	36	61.6	28.6	41	2	4	3	0	0	0	0	0	1	1
2	H0270	71	2	26.572	1	1	8	0	3	0	70	0	20	20	25	100	100	76	25.65	57.32	40	3	4	3	0	0	0	1	0	0	0
2	H0271	71	2	27.2493	1	1	8	0	3	0	60	25	22	40	30	62.5	33.33	64	34.71	40.9	51	2	8	4	0	0	0	1	1	1	0
2	H0274	71	2	49.6355	2	1	8	0	2	0	55	25	41	82	55	100	66.67	96	35.49	60.85	90	2	4	3	0	0	1	1	0	0	0
2	H0275	70	2	23.3751	1	1	8	0	1	1	95	100	100	82	85	75	100	92	57.05	55.81	75	2	1	2	0	0	0	0	0	0	0
2	H0278	71	2	32.229	1	1			3	0	75.61	100	51	55	55	100	0	72	51.87	40.26	60	2	3	3	0	0	0	1	0	0	0
2	H0279	70	2	24.7689	1	1	17	1	3	0	95	100	100	90	100	100	100	100	57.11	62.55	100	2	0	1	0	0	0	0	0	0	0
2	H0281	71	2	25.0431	1	1			2	0	40	75	41	50	75	100	66.67	92	34.83	61.91	70	1	2	2	0	0	0	0	1	1	0
2	H0283	70	2	31.379	1	1	8	0	3	0	65.01	50	41	40	60	62.5	0	76	41.59	40.84	66	2	1	2	0	0	0	1	0	0	0
2	H0284	70	2	26.4339	1	1	9	0	2	0	90	100	62	62	65	87.5	100	68	51.35	50.63	80	2	2	2	0	0	1	0	0	0	0
2	H0286	70	2	22.891	1	1	7	0	3	0	95	100	100	72	100	100	100	80	57.51	57.16	90	3	0	1	0	0	0	0	0	0	0
2	H0289	71	2	17.941	1	1	8	0	2	0	75	50	100	65	70	100	100	92	46.25	60.85	75	2	0	1	0	0	0	0	0	0	0
2	H0290	70	2	21.0843	1	1	16	1	3	0	100	100	84	97	85	100	100	88	57.94	57.7	95	3	2	2	0	0	0	0	0	0	0
2	H0291	71	2	24.5986	1	1	9	0	3	0	90	100	84	87	60	100	100	96	53.65	58.16	80	2	4	3	0	0	1	1	0	0	0
2	H0293	70	2	31.3106	1	1	11	0	3	0	70	75	62	87	80	100	100	92	45.39	63	85	2	5	3	0	0	0	1	0	0	0
2	H0294	70	2	19.5646	1	1	7	0	2	0	65.01	100	72	52	80	87.5	100	80	45.8	57.68	70	2	4	3	0	0	0	0	0	1	0
2	H0297	70	2	24.5599	1	1	9	0	2	0	90	0	52	55	65	37.5	66.67	24	46.94	32.04	70	2	2	2	0	0	0	0	0	1	1
2	H0300	70	2	23.1994	1	1	14	1	2	0	90	75	84	62	40	75	0	40	61.14	24.9	75	3	1	2	0	0	0	1	0	0	0
2	H0302	70	2	36.2119	1	1	8	0	3	0	50	0	22	25	35	75	100	56	25.68	51.81	50	2	0	1	0	0	0	0	0	0	0
2	H0305	70	2	25.5828	1	1			3	0	90	100	100	100	100	100	100	100	57.38	62.96	99	2	0	1	0	0	0	0	0	0	0
2	H0309	71	2	28.7445	1	1	7	0	3	0	40	0	41	40	65	75	100	80	25.64	61.83	29	1	4	3	0	0	0	1	0	0	0
2	H0310	70	2	25.8005	1	1	11	0	2	0	65.01	0	61	10	20	25	33.33	36	38.41	26.67	24	2	7	4	1	0	0	1	0	1	1
2	H0313	70	2	24.748	1	1	15	1	2	0	60	100	51	50	73.33	100	100	73.33	42.52	57.93	69	2	0	1	0	0	0	0	0	0	0
2	H0314	69	2	31.2722	1	1			3	0	55	0	41	45	50	50	33.33	52	36.32	38.89	60	2	1	2	0	0	0	0	0	0	0
2	H0315	70	2	22.7177	1	1	12	1	3	0	100	100	61	97	90	100	100	92	54.38	60.32	95	2	0	1	0	0	0	0	0	0	0
2	H0317	69	2	31.4786	1	1	7	0	2	0	79.99	100	100	72	80	100	66.67	92	55.09	55.12	75		3	3	1	0	0	1	0	0	0
2	H0319	70	2	24.0207	1	1	10	0	3	0	90	100	72	72	85	100	100	92	51.1	60.45	73	2	5	3	0	0	0	1	0	0	1
2	H0324	70	2			1	7	0													999		0		0	0	0	0	0	0	0
2	H0325	70	2	25.859	1	1	13	1	3	0	95	100	100	60	95	100	100	80	56.04	56.69	100	2	0	1	0	0	0	0	0	0	0
2	H0326	70	2	23.954	1				3	0	100		72	57	80	100	100	84	51.7	56.96	90	2	1	2	0	0	0	0	0	0	0
2	H0329	69	2	35.7422	1	1	8	0	3	0	50	0	41	25	26.67	100	100	72	26.06	57.42	56		2	2	0	0	0	1	0	0	1
2	H0330	69	2	26.8189	1	1	9	0	3	0	45	25	22	92	85	87.5	33.33	96	34.77	59.84	69	2	3	3	1	0	0	0	0	0	0
2	H0339	70	2	23.5707	1	1	10	0	3	0	95	100	84	62	85	87.5	100	88	53	56.98	69	1	0	1	0	0	0	0	0	0	0
2	H0341	69	2	27.5806	1		8	0	3	0	70	100	61	87	65	100	100	68	50.54	53.88	90	2	2	2	0	0	0	1	0	0	0
2	H0349	69	2	29.8667	1	1	8	0	2	0	90	100	84	100	80	100	100	92	55.94	59.19	100	2	0	1	0	0	0	0	0	0	0
2	H0350	69	2	20.7262	1	1	12	1	3	0	95	100	100	82	75	87.5	100	76	58.88	51.74	85	3	3	3	0	0	0	1	0	0	0
2	H0354	69	2	23.8333	1	1	14	1	3	0	95	100	74	67	85	100	100	92	51.68	59.92	90	2	1	2	0	0	1	0	0	0	0
2	H0357	69	2	21.8302	1	1			3	0	85	100	74	77	80	100	100	92	51	60.25	90	2	0	1	0	0	0	0	0	0	0
2	H0365	68	2	23.6793	1	1			3	0	100	100	100	97	95	100	100	100	58.74	61.46	100	2	0	1	0	0	0	0	0	0	0
2	H0367	69	2	27.469	1	1	15	1	3	0	10	0	32	10	35	37.5	0	72	22.36	41.68	75	3	7	4	1	0	0	1	1	1	0
2	H0373	68	2	28.9444	1	1	8	0	3	0	85	100	62	87	85	100	100	92	50.61	61.24	82	2	0	1	0	0	0	0	0	0	0
2	H0374	68	2	24.4956	1	1	15	1	3	0	75	100	51	77	80	100	100	92	46.1	62.18	84	2	1	2	0	0	0	0	0	0	0
2	H0375	68	2	32.0027	1	0	15	1	3	0	50	75	62	57	65	87.5	66.67	76	42.19	53.03	80	2	6	4	0	0	1	1	0	0	0
2	H0377	68	2	43.0552	2	0	15	1	1	1	70	100	74	77	80	100	100	92	48.33	61.7	75	1	0	1	0	0	0	0	0	0	0
2	H0378	68	2	23.3626	1				1	1	79.99	100	32	25	25	0	66.67	52	44.94	29.46	50	2	5	3	1	0	0	1	0	0	0
2	H0397	68	2	22.6925	1	1	15	1	1	1	70	100	51	82	85	75	66.67	100	46.96	57.9	90	2	0	1	0	0	0	0	0	0	0
